# Supplementary material for: An Integrated Bioinformatics Approach Identifies Elevated Cyclin E2 Expression and E2F Activity as Distinct Features of Tamoxifen Resistant Breast Tumors
Source: PLoS One. 2011 Jul 15;6(7):e22274. doi: 10.1371/journal.pone.0022274 (PMC3137633; doi:10.1371/journal.pone.0022274)
Supplement: Table S1 — Differentially expressed genes between tamoxifen resistant and sensitive tumors in each data set (adjusted p value<0.05). (XLS) [file pone.0022274.s002.xls]

## Sheet: GSE6532 DEG
Table S1: Differentially expressed genes between tamoxifen resistant and sensitive tumors in each data set (adj.p value <0.05)
Differentially expressed genes between tamoxifen resistant and sensitive tumors in data set GSE6532
Entrez Gene	Gene Symbol	Gene Name	Chromosome	RefSeq	ENSEMBL	logFC (TamR v.s. TamS)	AveExpr	t	P.Value	adj.P.Val
51015	ISOC1	isochorismatase domain containing 1	5	NM_016048, NP_057132	ENSG00000066583	0.522879	7.36001	3.0516	0.00262134	0.039269
55872	PBK	PDZ binding kinase	8	NM_018492, NP_060962	ENSG00000168078	0.505001	4.8271	3.65618	0.000336001	0.0149545
6790	AURKA	aurora kinase A	20	NM_003600, NM_198433, NM_198434, NM_198435, NM_198436, NM_198437, NP_003591, NP_940835, NP_940836, NP_940837, NP_940838, NP_940839	ENSG00000087586	0.504077	6.02671	4.54107	1.0231e-05	0.00416845
891	CCNB1	cyclin B1	5	NM_031966, NP_114172	ENSG00000134057	0.478734	6.4459	3.6649	0.000325535	0.0147017
80223	RAB11FIP1	RAB11 family interacting protein 1 (class I)	8	NM_001002233, NM_001002814, NM_025151, NP_001002233, NP_001002814, NP_079427	ENSG00000156675	0.470749	7.7159	3.0897	0.00232226	0.0387916
79682	MLF1IP	MLF1 interacting protein	4	NM_024629, NP_078905	ENSG00000151725	0.466565	7.15304	2.97834	0.0032984	0.0430733
7153	TOP2A	topoisomerase (DNA) II alpha 170kDa	17	NM_001067, NP_001058	ENSG00000131747	0.464643	6.58441	3.05204	0.00261775	0.039269
4072	EPCAM	epithelial cell adhesion molecule	2	NM_002354, NP_002345	ENSG00000119888	0.463933	8.62728	4.45157	1.49309e-05	0.00416845
55353	LAPTM4B	lysosomal protein transmembrane 4 beta	8	NM_018407, NP_060877	ENSG00000104341	0.462643	9.40961	3.34455	0.00100319	0.0265138
6713	SQLE	squalene epoxidase	8	NM_003129, NP_003120	ENSG00000104549	0.452538	7.5048	4.56339	9.30273e-06	0.00416845
9055	PRC1	protein regulator of cytokinesis 1	15	NM_003981, NM_199413, NM_199414, NP_003972, NP_955445, NP_955446	ENSG00000198901	0.449068	6.69116	3.47338	0.000643971	0.0216873
178	AGL	amylo-1, 6-glucosidase, 4-alpha-glucanotransferase	1	NM_000028, NM_000642, NM_000643, NM_000644, NM_000645, NM_000646, NP_000019, NP_000633, NP_000634, NP_000635, NP_000636, NP_000637	ENSG00000162688	0.440746	7.49321	2.90999	0.00407147	0.0477232
664	BNIP3	BCL2/adenovirus E1B 19kDa interacting protein 3	10	NM_004052, NP_004043	ENSG00000176171	0.435599	7.68578	4.35908	2.19415e-05	0.00555553
2201	FBN2	fibrillin 2	5	NM_001999, NP_001990	ENSG00000138829	0.429033	4.75758	3.17857	0.00174293	0.0336519
9319	TRIP13	thyroid hormone receptor interactor 13	5	NM_004237, NP_004228	ENSG00000071539	0.426565	6.77662	3.84054	0.00017001	0.0116023
2258	FGF13	fibroblast growth factor 13	X	NM_001139498, NM_001139500, NM_001139501, NM_001139502, NM_004114, NM_033642, NP_001132970, NP_001132972, NP_001132973, NP_001132974, NP_004105, NP_378668	ENSG00000129682	0.425047	7.08241	3.33368	0.0010408	0.0265138
4085	MAD2L1	MAD2 mitotic arrest deficient-like 1 (yeast)	4	NM_002358, NP_002349	ENSG00000164109	0.412626	5.0374	3.98879	9.65467e-05	0.00910878
65265	C8orf33	chromosome 8 open reading frame 33	8	NM_023080, NP_075568	ENSG00000182307	0.410094	6.86051	3.23165	0.00146405	0.0303789
91298	C12orf29	chromosome 12 open reading frame 29	12	NM_001009894, NP_001009894	ENSG00000133641	0.406051	7.03143	4.13837	5.36851e-05	0.00773981
10576	CCT2	chaperonin containing TCP1, subunit 2 (beta)	12	NM_006431, NP_006422	ENSG00000166226	0.399818	8.93964	3.62346	0.000378193	0.01591
28998	MRPL13	mitochondrial ribosomal protein L13	8	NM_014078, NP_054797	ENSG00000172172	0.39018	6.6969	2.88871	0.00434397	0.0489302
29127	RACGAP1	Rac GTPase activating protein 1	12	NM_001126103, NM_001126104, NM_013277, NP_001119575, NP_001119576, NP_037409	ENSG00000161800	0.386387	8.78219	3.2924	0.00119606	0.0282198
1894	ECT2	epithelial cell transforming sequence 2 oncogene	3	NM_018098, NP_060568	ENSG00000114346	0.376767	5.33958	3.98803	9.68308e-05	0.00910878
11160	ERLIN2	ER lipid raft associated 2	8	NM_001003790, NM_001003791, NM_007175, NP_001003790, NP_001003791, NP_009106	ENSG00000147475	0.370124	6.74265	3.02753	0.00282822	0.0405862
157567	ANKRD46	ankyrin repeat domain 46	8	NM_198401, NP_940683	ENSG00000186106	0.36921	6.9161	4.00835	8.94938e-05	0.00910878
63933	CCDC90A	coiled-coil domain containing 90A	6	NM_001031713, NP_001026883	ENSG00000050393	0.36824	7.35306	4.16211	4.88383e-05	0.00773981
7272	TTK	TTK protein kinase	6	NM_003318, NP_003309	ENSG00000112742	0.368171	4.57544	4.22667	3.76835e-05	0.00771507
10797	MTHFD2	methylenetetrahydrofolate dehydrogenase (NADP+ dependent) 2, methenyltetrahydrofolate cyclohydrolase	2	NM_006636, NP_006627, NR_027405	ENSG00000065911	0.361801	8.89811	3.90339	0.000134012	0.0105526
11260	XPOT	exportin, tRNA (nuclear export receptor for tRNAs)	12	NM_007235, NP_009166	ENSG00000184575	0.358544	8.3961	4.18153	4.51885e-05	0.00773981
11065	UBE2C	ubiquitin-conjugating enzyme E2C	20	NM_007019, NM_181799, NM_181800, NM_181801, NM_181802, NM_181803, NP_008950, NP_861515, NP_861516, NP_861517, NP_861518, NP_861519	ENSG00000175063	0.35314	8.60183	2.92025	0.00394573	0.0471293
7411	VBP1	von Hippel-Lindau binding protein 1	X	NM_003372, NP_003363	ENSG00000155959	0.351512	8.7376	3.02283	0.00287028	0.0408084
27346	TMEM97	transmembrane protein 97	17	NM_014573, NP_055388	ENSG00000109084	0.34938	7.54952	3.5206	0.000545658	0.0205605
55161	TMEM33	transmembrane protein 33	4	NM_018126, NP_060596	ENSG00000109133	0.343497	7.08068	4.45512	1.47106e-05	0.00416845
64151	NCAPG	non-SMC condensin I complex, subunit G	4	NM_022346, NP_071741	ENSG00000109805	0.342353	4.94829	3.3021	0.00115773	0.0282198
51012	SLMO2	slowmo homolog 2 (Drosophila)	20	NM_016045, NP_057129	ENSG00000101166	0.341428	4.35311	4.58781	8.38031e-06	0.00416845
54566	EPB41L4B	erythrocyte membrane protein band 4.1 like 4B	9	NM_018424, NM_019114, NP_060894, NP_061987	ENSG00000095203	0.341276	7.62353	3.40292	0.000821916	0.0249911
51068	NMD3	NMD3 homolog (S. cerevisiae)	3	NM_015938, NP_057022	ENSG00000169251	0.341199	6.76834	3.1731	0.00177426	0.0336519
11013	TMSB15A	thymosin beta 15a	X	NM_021992, NP_068832	ENSG00000158164	0.338839	5.26404	3.33316	0.00104266	0.0265138
10020	GNE	glucosamine (UDP-N-acetyl)-2-epimerase/N-acetylmannosamine kinase	9	NM_001128227, NM_005476, NP_001121699, NP_005467	ENSG00000159921	0.338611	6.2507	4.10315	6.17288e-05	0.00773981
58478	ENOPH1	enolase-phosphatase 1	4	NM_021204, NP_067027	ENSG00000145293	0.338189	7.6464	4.06864	7.07184e-05	0.0077691
5110	PCMT1	protein-L-isoaspartate (D-aspartate) O-methyltransferase	6	NM_005389, NP_005380	ENSG00000120265	0.333222	8.16203	3.71337	0.000272726	0.0137302
24137	KIF4A	kinesin family member 4A	X	NM_012310, NP_036442	ENSG00000090889	0.331332	5.44268	2.99241	0.00315711	0.0430083
9787	DLGAP5	discs, large (Drosophila) homolog-associated protein 5	14	NM_001146015, NM_014750, NP_001139487, NP_055565	ENSG00000126787	0.331027	5.38025	3.36322	0.000941497	0.0265138
5230	PGK1	phosphoglycerate kinase 1	X	NM_000291, NP_000282	ENSG00000102144	0.330844	8.82223	3.29048	0.00120377	0.0282198
9650	MTFR1	mitochondrial fission regulator 1	8	NM_001145838, NM_001145839, NM_014637, NP_001139310, NP_001139311, NP_055452	ENSG00000066855	0.329881	6.48683	3.27032	0.00128768	0.0284495
9521	EEF1E1	eukaryotic translation elongation factor 1 epsilon 1	6	NM_001135650, NM_004280, NP_001129122, NP_004271	ENSG00000124802	0.329706	6.57715	3.30154	0.00115991	0.0282198
27257	LSM1	LSM1 homolog, U6 small nuclear RNA associated (S. cerevisiae)	8	NM_014462, NP_055277	ENSG00000175324	0.328801	8.85149	3.07091	0.00246564	0.0388914
79665	DHX40	DEAH (Asp-Glu-Ala-His) box polypeptide 40	17	NM_024612, NP_078888	ENSG00000108406	0.326344	7.80225	3.18183	0.00172446	0.0336519
56180	MOSPD1	motile sperm domain containing 1	X	NM_019556, NP_062456	ENSG00000101928	0.324141	6.66465	4.45513	1.471e-05	0.00416845
11163	NUDT4	nudix (nucleoside diphosphate linked moiety X)-type motif 4	12	NM_019094, NM_199040, NP_061967, NP_950241	ENSG00000173598	0.322466	6.55643	4.93786	1.79637e-06	0.00215929
55165	CEP55	centrosomal protein 55kDa	10	NM_001127182, NM_018131, NP_001120654, NP_060601	ENSG00000138180	0.320969	5.27675	3.6173	0.000386663	0.0160465
10079	ATP9A	ATPase, class II, type 9A	20	NM_006045, NP_006036	ENSG00000054793	0.315022	8.69295	3.22222	0.00151034	0.0311293
64431	ACTR6	ARP6 actin-related protein 6 homolog (yeast)	12	NM_022496, NP_071941	ENSG00000075089	0.312167	6.28497	3.35459	0.000969575	0.0265138
5504	PPP1R2	protein phosphatase 1, regulatory (inhibitor) subunit 2	3	NM_006241, NP_006232	ENSG00000184203	0.309412	6.68111	3.15562	0.00187809	0.0342623
10403	NDC80	NDC80 homolog, kinetochore complex component (S. cerevisiae)	18	NM_006101, NP_006092	ENSG00000080986	0.307352	4.27795	4.49298	1.25436e-05	0.00416845
1317	SLC31A1	solute carrier family 31 (copper transporters), member 1	9	NM_001859, NP_001850	ENSG00000136868	0.303963	6.82546	2.9561	0.00353374	0.0441143
9833	MELK	maternal embryonic leucine zipper kinase	9	NM_014791, NP_055606	ENSG00000165304	0.303477	6.93816	2.98405	0.00324042	0.0430733
10492	SYNCRIP	synaptotagmin binding, cytoplasmic RNA interacting protein	6	NM_001159673, NM_001159674, NM_001159675, NM_001159676, NM_001159677, NM_006372, NP_001153145, NP_001153146, NP_001153147, NP_001153148, NP_001153149, NP_006363	ENSG00000135316	0.30345	7.60053	3.47206	0.000646923	0.0216873
291	SLC25A4	solute carrier family 25 (mitochondrial carrier; adenine nucleotide translocator), member 4	4	NM_001151, NP_001142	ENSG00000151729	0.300554	8.02208	3.47084	0.000649702	0.0216873
23593	HEBP2	heme binding protein 2	6	NM_014320, NP_055135	ENSG00000051620	0.300187	8.89635	3.33259	0.00104467	0.0265138
56942	C16orf61	chromosome 16 open reading frame 61	16	NM_020188, NP_064573	ENSG00000103121	0.299799	7.56999	3.34864	0.000989348	0.0265138
9694	TTC35	tetratricopeptide repeat domain 35	8	NM_014673, NP_055488	ENSG00000104412	0.298283	6.69229	3.43644	0.000732195	0.0234282
1058	CENPA	centromere protein A	2	NM_001042426, NM_001809, NP_001035891, NP_001800	ENSG00000115163	0.296389	5.42516	3.94906	0.000112531	0.00987383
7443	VRK1	vaccinia related kinase 1	14	NM_003384, NP_003375	ENSG00000100749	0.295895	5.69576	3.29313	0.00119312	0.0282198
9519	TBPL1	TBP-like 1	6	NM_004865, NP_004856	ENSG00000028839	0.29445	5.8271	3.47258	0.000645765	0.0216873
10247	HRSP12	heat-responsive protein 12	8	NM_005836, NP_005827	ENSG00000132541	0.294212	7.01495	2.96783	0.00340778	0.0437595
54503	ZDHHC13	zinc finger, DHHC-type containing 13	11	NM_001001483, NM_019028, NP_001001483, NP_061901	ENSG00000177054	0.293942	5.72072	3.26358	0.00131694	0.028683
286148	DPY19L4	dpy-19-like 4 (C. elegans)	8	NM_181787, NP_861452	ENSG00000156162	0.292255	6.70996	3.1423	0.00196097	0.0348101
51026	GOLT1B	golgi transport 1 homolog B (S. cerevisiae)	12	NM_016072, NP_057156	ENSG00000111711	0.288771	5.88977	4.07124	6.99997e-05	0.0077691
3638	INSIG1	insulin induced gene 1	7	NM_005542, NM_198336, NM_198337, NP_005533, NP_938150, NP_938151	ENSG00000186480	0.284904	6.62894	3.23566	0.00144479	0.0301834
3066	HDAC2	histone deacetylase 2	6	NM_001527, NP_001518	ENSG00000196591	0.284787	7.76423	3.81831	0.000184812	0.0116225
26586	CKAP2	cytoskeleton associated protein 2	13	NM_001098525, NM_018204, NP_001091995, NP_060674	ENSG00000136108	0.282768	5.34363	3.78757	0.000207301	0.0122152
55093	WDYHV1	WDYHV motif containing 1	8	NM_018024, NP_060494	ENSG00000156795	0.280796	6.76379	3.09609	0.00227531	0.0386112
3161	HMMR	hyaluronan-mediated motility receptor (RHAMM)	5	NM_001142556, NM_001142557, NM_012484, NM_012485, NP_001136028, NP_001136029, NP_036616, NP_036617	ENSG00000072571	0.280494	5.59241	4.02298	8.45458e-05	0.00895311
84079	ANKRD27	ankyrin repeat domain 27 (VPS9 domain)	19	NM_032139, NP_115515	ENSG00000105186	0.280367	6.76745	4.09796	6.30073e-05	0.00773981
51001	MTERFD1	MTERF domain containing 1	8	NM_015942, NP_057026	ENSG00000156469	0.278698	6.6164	3.35692	0.00096191	0.0265138
10897	YIF1A	Yip1 interacting factor homolog A (S. cerevisiae)	11	NM_020470, NP_065203	ENSG00000174851	0.278676	7.73204	3.6332	0.000365135	0.0157934
3419	IDH3A	isocitrate dehydrogenase 3 (NAD+) alpha	15	NM_005530, NP_005521	ENSG00000166411	0.277799	5.99325	3.62716	0.000373174	0.01591
9134	CCNE2	cyclin E2	8	NM_057749, NP_477097	ENSG00000175305	0.276297	4.41934	3.68478	0.000302795	0.0145294
55312	RFK	riboflavin kinase	9	NM_018339, NP_060809	ENSG00000135002	0.275587	6.35906	3.81445	0.000187503	0.0116225
6782	HSPA13	heat shock protein 70kDa family, member 13	21	NM_006948, NP_008879	ENSG00000155304	0.274992	6.06881	3.02911	0.00281415	0.040574
5984	RFC4	replication factor C (activator 1) 4, 37kDa	3	NM_002916, NM_181573, NP_002907, NP_853551	ENSG00000163918	0.274589	7.35023	3.34264	0.00100971	0.0265138
5603	MAPK13	mitogen-activated protein kinase 13	6	NM_002754, NP_002745	ENSG00000156711	0.274571	6.88229	3.96858	0.000104387	0.00942859
7336	UBE2V2	ubiquitin-conjugating enzyme E2 variant 2	8	NM_003350, NP_003341	ENSG00000169139	0.274215	7.98058	3.08437	0.00236211	0.0387916
23607	CD2AP	CD2-associated protein	6	NM_012120, NP_036252	ENSG00000198087	0.272329	7.47308	3.52523	0.000536831	0.0205605
908	CCT6A	chaperonin containing TCP1, subunit 6A (zeta 1)	7	NM_001009186, NM_001762, NP_001009186, NP_001753	ENSG00000146731	0.2721	7.4266	3.812	0.00018923	0.0116225
29080	CCDC59	coiled-coil domain containing 59	12	NM_014167, NP_054886	ENSG00000133773	0.270167	5.50786	4.34227	2.35174e-05	0.00555553
81689	ISCA1	iron-sulfur cluster assembly 1 homolog (S. cerevisiae)	9	NM_030940, NP_112202	ENSG00000135070	0.269901	7.4469	2.99896	0.00309319	0.042407
5440	POLR2K	polymerase (RNA) II (DNA directed) polypeptide K, 7.0kDa	8	NM_005034, NP_005025	ENSG00000147669	0.26826	7.04636	2.98342	0.00324673	0.0430733
3832	KIF11	kinesin family member 11	10	NM_004523, NP_004514	ENSG00000138160	0.26591	4.90545	2.93496	0.00377157	0.0461454
51606	ATP6V1H	ATPase, H+ transporting, lysosomal 50/57kDa, V1 subunit H	8	NM_015941, NM_213619, NM_213620, NP_057025, NP_998784, NP_998785	ENSG00000047249	0.263593	8.4739	3.05546	0.00258953	0.039269
54107	POLE3	polymerase (DNA directed), epsilon 3 (p17 subunit)	9	NM_017443, NP_059139, NR_027261	ENSG00000148229	0.263267	6.6624	3.39351	0.000848925	0.0253112
10463	SLC30A9	solute carrier family 30 (zinc transporter), member 9	4	NM_006345, NP_006336	ENSG00000014824	0.263135	7.53463	3.17161	0.00178292	0.0336519
1434	CSE1L	CSE1 chromosome segregation 1-like (yeast)	20	NM_001316, NP_001307	ENSG00000124207	0.262094	8.42614	3.23773	0.00143491	0.0301823
64854	USP46	ubiquitin specific peptidase 46	4	NM_001134223, NM_022832, NP_001127695, NP_073743	ENSG00000109189	0.261659	4.83512	3.46306	0.000667542	0.0220432
55745	MUDENG	MU-2/AP1M2 domain containing, death-inducing	14	NM_018229, NP_060699, NR_026895	ENSG00000053770	0.260893	7.61179	3.05869	0.00256319	0.039214
57019	CIAPIN1	cytokine induced apoptosis inhibitor 1	16	NM_020313, NP_064709	ENSG00000005194	0.259904	6.80772	3.86019	0.000157872	0.0112168
701	BUB1B	budding uninhibited by benzimidazoles 1 homolog beta (yeast)	15	NM_001211, NP_001202	ENSG00000156970	0.257273	6.08421	3.27417	0.00127126	0.0284495
8883	NAE1	NEDD8 activating enzyme E1 subunit 1	16	NM_001018159, NM_001018160, NM_003905, NP_001018169, NP_001018170, NP_003896	ENSG00000159593	0.256782	8.00227	2.98105	0.00327079	0.0430733
28977	MRPL42	mitochondrial ribosomal protein L42	12	NM_014050, NM_172177, NM_172178, NP_054769, NP_751917, NP_751918	ENSG00000198015	0.255759	8.25199	2.98741	0.00320669	0.0430733
79752	ZFAND1	zinc finger, AN1-type domain 1	8	NM_024699, NP_078975	ENSG00000104231	0.255167	7.16072	3.0003	0.00308032	0.042407
9821	RB1CC1	RB1-inducible coiled-coil 1	8	NM_001083617, NM_014781, NP_001077086, NP_055596	ENSG00000023287	0.254495	6.97406	2.92109	0.00393552	0.0471293
55215	FANCI	Fanconi anemia, complementation group I	15	NM_001113378, NM_018193, NP_001106849, NP_060663	ENSG00000140525	0.254452	5.87081	3.35107	0.000981217	0.0265138
10606	PAICS	phosphoribosylaminoimidazole carboxylase, phosphoribosylaminoimidazole succinocarboxamide synthetase	4	NM_001079524, NM_001079525, NM_006452, NP_001072992, NP_001072993, NP_006443	ENSG00000128050	0.253657	8.41741	3.30631	0.00114146	0.0282198
55197	RPRD1A	regulation of nuclear pre-mRNA domain containing 1A	18	NM_018170, NP_060640	ENSG00000141425	0.252806	6.20637	2.98584	0.00322241	0.0430733
9604	RNF14	ring finger protein 14	5	NM_004290, NM_183398, NM_183399, NM_183400, NM_183401, NP_004281, NP_899645, NP_899646, NP_899647, NP_899648	ENSG00000013561	0.252046	6.40043	3.09833	0.00225904	0.0386112
51290	ERGIC2	ERGIC and golgi 2	12	NM_016570, NP_057654	ENSG00000087502	0.252025	7.45194	2.91299	0.00403427	0.0474683
6882	TAF11	TAF11 RNA polymerase II, TATA box binding protein (TBP)-associated factor, 28kDa	6	NM_005643, NP_005634	ENSG00000064995	0.25185	6.02909	3.15019	0.00191146	0.034328
80010	RMI1	RMI1, RecQ mediated genome instability 1, homolog (S. cerevisiae)	9	NM_024945, NP_079221	ENSG00000178966	0.250797	6.59063	3.85547	0.000160709	0.0112168
50814	NSDHL	NAD(P) dependent steroid dehydrogenase-like	X	NM_001129765, NM_015922, NP_001123237, NP_057006	ENSG00000147383	0.249768	6.26978	3.33548	0.00103449	0.0265138
5713	PSMD7	proteasome (prosome, macropain) 26S subunit, non-ATPase, 7	16	NM_002811, NP_002802	ENSG00000103035	0.24954	8.1271	2.90121	0.00418189	0.0482803
55179	FAIM	Fas apoptotic inhibitory molecule	3	NM_001033030, NM_001033031, NM_001033032, NM_018147, NP_001028202, NP_001028203, NP_001028204, NP_060617	ENSG00000158234	0.24936	5.26989	3.03222	0.0027868	0.0403692
9474	ATG5	ATG5 autophagy related 5 homolog (S. cerevisiae)	6	NM_004849, NP_004840	ENSG00000057663	0.246747	6.22101	3.49149	0.000604436	0.0216873
490	ATP2B1	ATPase, Ca++ transporting, plasma membrane 1	12	NM_001001323, NM_001682, NP_001001323, NP_001673	ENSG00000070961	0.246269	5.56879	3.76287	0.000227222	0.0122185
55832	CAND1	cullin-associated and neddylation-dissociated 1	12	NM_018448, NP_060918	ENSG00000111530	0.245284	7.34755	3.10213	0.00223172	0.0385034
1964	EIF1AX	eukaryotic translation initiation factor 1A, X-linked	X	NM_001412, NP_001403	ENSG00000173674	0.244599	7.7121	2.97584	0.00332412	0.0430733
528	ATP6V1C1	ATPase, H+ transporting, lysosomal 42kDa, V1 subunit C1	8	NM_001695, NP_001686	ENSG00000155097	0.24309	6.10954	3.29888	0.00117034	0.0282198
27440	CECR5	cat eye syndrome chromosome region, candidate 5	22	NM_017829, NM_033070, NP_060299, NP_149061	ENSG00000069998	0.242934	6.87548	3.50724	0.000571945	0.021162
10048	RANBP9	RAN binding protein 9	6	NM_005493, NP_005484	ENSG00000010017	0.240738	7.20617	3.14793	0.00192552	0.0343796
5281	PIGF	phosphatidylinositol glycan anchor biosynthesis, class F	2	NM_002643, NM_173074, NP_002634, NP_775097	ENSG00000151665	0.239674	6.85036	2.91434	0.00401768	0.047455
10808	HSPH1	heat shock 105kDa/110kDa protein 1	13	NM_006644, NP_006635	ENSG00000120694	0.238899	7.92744	2.9515	0.00358434	0.0445648
8624	PSMG1	proteasome (prosome, macropain) assembly chaperone 1	21	NM_003720, NM_203433, NP_003711, NP_982257	ENSG00000183527	0.235943	7.56205	3.3678	0.000926915	0.026357
2287	FKBP3	FK506 binding protein 3, 25kDa	14	NM_002013, NP_002004	ENSG00000100442	0.235082	7.66627	2.90296	0.00415973	0.0482058
10799	RPP40	ribonuclease P/MRP 40kDa subunit	6	NM_006638, NP_006629	ENSG00000124787	0.234331	6.7623	3.48455	0.00061932	0.0216873
5983	RFC3	replication factor C (activator 1) 3, 38kDa	13	NM_002915, NM_181558, NP_002906, NP_853536	ENSG00000133119	0.234065	5.71779	3.58582	0.000432879	0.017725
55508	SLC35E3	solute carrier family 35, member E3	12	NM_018656, NP_061126	ENSG00000175782	0.231882	7.32904	3.42504	0.000761615	0.0241126
3156	HMGCR	3-hydroxy-3-methylglutaryl-Coenzyme A reductase	5	NM_000859, NM_001130996, NP_000850, NP_001124468	ENSG00000113161	0.231285	6.42727	3.0746	0.00243682	0.0388914
54951	COMMD8	COMM domain containing 8	4	NM_017845, NP_060315	ENSG00000169019	0.230542	7.45537	3.00839	0.00300331	0.0423081
11073	TOPBP1	topoisomerase (DNA) II binding protein 1	3	NM_007027, NP_008958	ENSG00000163781	0.229071	7.1092	3.47789	0.000633907	0.0216873
57380	MRS2	MRS2 magnesium homeostasis factor homolog (S. cerevisiae)	6	NM_020662, NP_065713	ENSG00000124532	0.228505	5.75039	3.88642	0.000142946	0.010707
51115	FAM82B	family with sequence similarity 82, member B	8	NM_016033, NP_057117	ENSG00000176623	0.227241	6.46418	3.10818	0.00218882	0.0379766
86	ACTL6A	actin-like 6A	3	NM_004301, NM_177989, NM_178042, NP_004292, NP_817126, NP_829888	ENSG00000136518	0.226123	5.92157	3.77771	0.000215043	0.0122185
1407	CRY1	cryptochrome 1 (photolyase-like)	12	NM_004075, NP_004066	ENSG00000008405	0.225852	5.57455	3.76644	0.000224235	0.0122185
79441	HAUS3	HAUS augmin-like complex, subunit 3	4	NM_024511, NP_078787	ENSG00000214367	0.223138	6.1138	3.73333	0.000253429	0.0129713
56647	BCCIP	BRCA2 and CDKN1A interacting protein	10	NM_016567, NM_078468, NM_078469, NP_057651, NP_510868, NP_510869	ENSG00000107949	0.221161	6.70968	2.94584	0.00364742	0.0451663
5985	RFC5	replication factor C (activator 1) 5, 36.5kDa	12	NM_001130112, NM_001130113, NM_007370, NM_181578, NP_001123584, NP_001123585, NP_031396, NP_853556	ENSG00000111445	0.220089	5.50008	3.15423	0.00188656	0.0342623
5481	PPID	peptidylprolyl isomerase D	4	NM_005038, NP_005029	ENSG00000171497	0.219874	7.03293	2.92967	0.00383337	0.0462531
5557	PRIM1	primase, DNA, polypeptide 1 (49kDa)	12	NM_000946, NP_000937	ENSG00000198056	0.21896	6.7195	3.53698	0.000514995	0.0202763
10592	SMC2	structural maintenance of chromosomes 2	9	NM_001042550, NM_001042551, NM_006444, NP_001036015, NP_001036016, NP_006435	ENSG00000136824	0.215432	5.35619	4.06822	7.08352e-05	0.0077691
23074	UHRF1BP1L	UHRF1 binding protein 1-like	12	NM_001006947, NM_015054, NP_001006948, NP_055869	ENSG00000111647	0.214531	5.23851	3.06694	0.00249693	0.0388914
412	STS	steroid sulfatase (microsomal), isozyme S	X	NM_000351, NP_000342	ENSG00000101846	0.214297	5.27899	3.33713	0.00102872	0.0265138
57403	RAB22A	RAB22A, member RAS oncogene family	20	NM_020673, NP_065724	ENSG00000124209	0.208712	7.3941	3.04258	0.00269717	0.0398483
57343	ZNF304	zinc finger protein 304	19	NM_020657, NP_065708	ENSG00000131845	0.208233	5.48615	3.04436	0.0026821	0.0398483
56906	THAP10	THAP domain containing 10	15	NM_020147, NP_064532	ENSG00000129028	0.206438	5.35922	3.20586	0.00159391	0.0319927
80273	GRPEL1	GrpE-like 1, mitochondrial (E. coli)	4	NM_025196, NP_079472	ENSG00000109519	0.205413	7.30158	2.96097	0.00348091	0.0439912
90333	ZNF468	zinc finger protein 468	19	NM_001008801, NM_199132, NP_001008801, NP_954583	ENSG00000204604	0.205007	4.10724	4.16845	4.76159e-05	0.00773981
11056	DDX52	DEAD (Asp-Glu-Ala-Asp) box polypeptide 52	17	NM_007010, NM_152300, NP_008941, NP_689513	ENSG00000141141	0.204492	5.46579	3.11041	0.00217326	0.0379209
10165	SLC25A13	solute carrier family 25, member 13 (citrin)	7	NM_001160210, NM_014251, NP_001153682, NP_055066, NR_027662	ENSG00000004864	0.203641	5.19689	3.91187	0.000129746	0.0104856
1477	CSTF1	cleavage stimulation factor, 3' pre-RNA, subunit 1, 50kDa	20	NM_001033521, NM_001033522, NM_001324, NP_001028693, NP_001028694, NP_001315	ENSG00000101138	0.200759	5.7379	3.76383	0.00022641	0.0122185
59348	ZNF350	zinc finger protein 350	19	NM_021632, NP_067645	ENSG00000171032, ENSG00000197619	0.199215	4.79227	3.29711	0.00117729	0.0282198
5134	PDCD2	programmed cell death 2	6	NM_002598, NM_144781, NP_002589, NP_659005	ENSG00000071994	0.197491	5.67934	2.88338	0.00441479	0.0494811
152559	PAQR3	progestin and adipoQ receptor family member III	4	NM_001040202, NP_001035292	ENSG00000163291	0.196586	4.27011	3.00546	0.00303102	0.0423624
10393	ANAPC10	anaphase promoting complex subunit 10	4	NM_014885, NP_055700	ENSG00000164162	0.194853	5.55414	3.16777	0.00180533	0.033806
55278	QRSL1	glutaminyl-tRNA synthase (glutamine-hydrolyzing)-like 1	6	NM_018292, NP_060762	ENSG00000130348	0.193395	5.03273	3.74707	0.000240904	0.0125393
79918	SETD6	SET domain containing 6	16	NM_001160305, NM_024860, NP_001153777, NP_079136	ENSG00000103037	0.190908	5.64783	3.22005	0.00152119	0.0311439
9419	CRIPT	cysteine-rich PDZ-binding protein	2	NM_014171, NP_054890	ENSG00000119878	0.189715	5.56168	3.1816	0.00172577	0.0336519
5471	PPAT	phosphoribosyl pyrophosphate amidotransferase	4	NM_002703, NP_002694	ENSG00000128059	0.180128	6.04051	3.19509	0.00165122	0.0327156
10564	ARFGEF2	ADP-ribosylation factor guanine nucleotide-exchange factor 2 (brefeldin A-inhibited)	20	NM_006420, NP_006411	ENSG00000124198	0.178229	5.74041	2.96524	0.00343528	0.0437595
60487	TRMT11	tRNA methyltransferase 11 homolog (S. cerevisiae)	6	NM_001031712, NP_001026882	ENSG00000066651	0.177173	4.79458	3.1608	0.00184676	0.0339604
26271	FBXO5	F-box protein 5	6	NM_001142522, NM_012177, NP_001135994, NP_036309	ENSG00000112029	0.176265	3.86697	3.67375	0.000315215	0.0147017
8706	B3GALNT1	beta-1,3-N-acetylgalactosaminyltransferase 1 (globoside blood group)	3	NM_001038628, NM_003781, NM_033167, NM_033168, NM_033169, NP_001033717, NP_003772, NP_149357, NP_149358, NP_149359	ENSG00000169255	0.171098	4.15169	3.08521	0.0023558	0.0387916
55327	LIN7C	lin-7 homolog C (C. elegans)	11	NM_018362, NP_060832	ENSG00000148943	0.168395	4.95738	3.07223	0.00245523	0.0388914
55957	LIN37	lin-37 homolog (C. elegans)	19	NM_019104, NP_061977	ENSG00000188223	0.164605	4.97331	2.94229	0.00368752	0.0453163
81579	PLA2G12A	phospholipase A2, group XIIA	4	NM_030821, NP_110448	ENSG00000123739	0.163585	5.42606	3.1623	0.00183781	0.0339604
5534	PPP3R1	protein phosphatase 3 (formerly 2B), regulatory subunit B, alpha isoform	2	NM_000945, NP_000936	ENSG00000115953, ENSG00000221823	0.163065	4.38593	3.78305	0.000210813	0.0122152
60559	SPCS3	signal peptidase complex subunit 3 homolog (S. cerevisiae)	4	NM_021928, NP_068747	ENSG00000129128	0.161012	4.73042	3.28119	0.00124177	0.0284495
79959	CEP76	centrosomal protein 76kDa	18	NM_024899, NP_079175	ENSG00000101624	0.160183	4.74544	2.89757	0.00422856	0.0485292
80006	C5orf44	chromosome 5 open reading frame 44	5	NM_001093755, NM_001093756, NM_024941, NP_001087224, NP_001087225, NP_079217, NR_003545	ENSG00000113597	0.155116	4.09837	3.21456	0.00154896	0.0315023
79738	BBS10	Bardet-Biedl syndrome 10	12	NM_024685, NP_078961	ENSG00000179941	0.154297	4.58101	3.07149	0.00246106	0.0388914
60558	GUF1	GUF1 GTPase homolog (S. cerevisiae)	4	NM_021927, NP_068746	ENSG00000151806	0.147767	4.31664	3.48099	0.000627066	0.0216873
8089	YEATS4	YEATS domain containing 4	12	NM_006530, NP_006521	ENSG00000127337	0.145231	4.01874	3.24551	0.00139843	0.0298236
5723	PSPH	phosphoserine phosphatase	7	NM_004577, NP_004568	ENSG00000146733	0.137398	3.73889	2.95725	0.00352124	0.0441143
51018	RRP15	ribosomal RNA processing 15 homolog (S. cerevisiae)	1	NM_016052, NP_057136	ENSG00000067533	0.137322	4.62346	3.12125	0.00209878	0.0368306
3339	HSPG2	heparan sulfate proteoglycan 2	1	NM_005529, NP_005520	ENSG00000142798	-0.171579	6.33928	-2.88854	0.00434628	0.0489302
274	BIN1	bridging integrator 1	2	NM_004305, NM_139343, NM_139344, NM_139345, NM_139346, NM_139347, NM_139348, NM_139349, NM_139350, NM_139351, NP_004296, NP_647593, NP_647594, NP_647595, NP_647596, NP_647597, NP_647598, NP_647599, NP_647600, NP_647601	ENSG00000136717	-0.174093	5.69845	-3.2741	0.00127153	0.0284495
4542	MYO1F	myosin IF	19	NM_012335, NP_036467	ENSG00000142347	-0.189955	6.76443	-2.96671	0.00341966	0.0437595
9497	SLC4A7	solute carrier family 4, sodium bicarbonate cotransporter, member 7	3	NM_003615, NP_003606	ENSG00000033867	-0.201753	4.48538	-3.08457	0.00236064	0.0387916
10659	CUGBP2	CUG triplet repeat, RNA binding protein 2	10	NM_001025076, NM_001025077, NM_001083591, NM_006561, NP_001020247, NP_001020248, NP_001077060, NP_006552	ENSG00000048740	-0.204417	6.39452	-3.17875	0.00174191	0.0336519
51279	C1RL	complement component 1, r subcomponent-like	12	NM_016546, NP_057630	ENSG00000139178	-0.206277	5.43942	-3.85611	0.000160323	0.0112168
2534	FYN	FYN oncogene related to SRC, FGR, YES	6	NM_002037, NM_153047, NM_153048, NP_002028, NP_694592, NP_694593	ENSG00000010810	-0.206762	6.15033	-2.97618	0.00332063	0.0430733
51177	PLEKHO1	pleckstrin homology domain containing, family O member 1	1	NM_016274, NP_057358	ENSG00000023902	-0.210643	6.66036	-2.90567	0.00412551	0.0479903
1643	DDB2	damage-specific DNA binding protein 2, 48kDa	11	NM_000107, NP_000098	ENSG00000134574	-0.212492	6.67847	-3.38097	0.000886175	0.0259185
6314	ATXN7	ataxin 7	3	NM_000333, NM_001128149, NP_000324, NP_001121621	ENSG00000163635	-0.214315	5.88309	-3.43637	0.000732369	0.0234282
4005	LMO2	LIM domain only 2 (rhombotin-like 1)	11	NM_001142315, NM_001142316, NM_005574, NP_001135787, NP_001135788, NP_005565	ENSG00000135363	-0.215017	7.33596	-3.16403	0.00182744	0.0339604
57124	CD248	CD248 molecule, endosialin	11	NM_020404, NP_065137	ENSG00000174807	-0.220692	7.49586	-3.09604	0.00227569	0.0386112
4035	LRP1	low density lipoprotein-related protein 1 (alpha-2-macroglobulin receptor)	12	NM_002332, NP_002323	ENSG00000123384	-0.223015	6.55372	-2.97831	0.00329877	0.0430733
64780	MICAL1	microtubule associated monoxygenase, calponin and LIM domain containing 1	6	NM_001159291, NM_022765, NP_001152763, NP_073602	ENSG00000135596	-0.224643	6.32224	-3.00319	0.00305261	0.042407
7059	THBS3	thrombospondin 3	1	NM_007112, NP_009043	ENSG00000169231	-0.225928	7.50185	-2.99125	0.00316849	0.0430083
50509	COL5A3	collagen, type V, alpha 3	19	NM_015719, NP_056534	ENSG00000080573	-0.226115	7.01611	-2.88828	0.0043497	0.0489302
30008	EFEMP2	EGF-containing fibulin-like extracellular matrix protein 2	11	NM_016938, NP_058634	ENSG00000172638	-0.228059	7.44598	-3.00506	0.00303475	0.0423624
7106	TSPAN4	tetraspanin 4	11	NM_001025234, NM_001025235, NM_001025236, NM_001025237, NM_001025238, NM_001025239, NM_003271, NP_001020405, NP_001020406, NP_001020407, NP_001020408, NP_001020409, NP_001020410, NP_003262	ENSG00000214063	-0.230643	7.10429	-3.06699	0.00249653	0.0388914
7318	UBA7	ubiquitin-like modifier activating enzyme 7	3	NM_003335, NP_003326	ENSG00000182179	-0.234141	7.60041	-3.42037	0.000774004	0.0241868
23371	TENC1	tensin like C1 domain containing phosphatase (tensin 2)	12	NM_015319, NM_170754, NM_198316, NP_056134, NP_736610, NP_938072	ENSG00000111077	-0.236463	7.31851	-3.26063	0.0013299	0.0287615
1291	COL6A1	collagen, type VI, alpha 1	21	NM_001848, NP_001839	ENSG00000142156	-0.236808	6.79741	-3.64207	0.000353618	0.0155137
26118	WSB1	WD repeat and SOCS box-containing 1	17	NM_015626, NM_134265, NP_056441, NP_599027	ENSG00000109046	-0.238157	8.19592	-3.15259	0.00189664	0.0342623
55268	ECHDC2	enoyl Coenzyme A hydratase domain containing 2	1	NM_018281, NP_060751	ENSG00000121310	-0.240375	8.5212	-2.88891	0.00434137	0.0489302
79776	ZFHX4	zinc finger homeobox 4	8	NM_024721, NP_078997	ENSG00000091656	-0.241993	6.48137	-3.09151	0.00230891	0.0387916
6764	ST5	suppression of tumorigenicity 5	11	NM_005418, NM_139157, NM_213618, NP_005409, NP_631896, NP_998783	ENSG00000166444	-0.245739	7.31825	-3.03439	0.00276782	0.0402842
284119	PTRF	polymerase I and transcript release factor	17	NM_012232, NP_036364	ENSG00000177469	-0.247872	7.73745	-2.99965	0.00308655	0.042407
10062	NR1H3	nuclear receptor subfamily 1, group H, member 3	11	NM_001130101, NM_001130102, NM_005693, NP_001123573, NP_001123574, NP_005684	ENSG00000025434	-0.25445	6.36276	-3.38113	0.000885661	0.0259185
3587	IL10RA	interleukin 10 receptor, alpha	11	NM_001558, NP_001549, NR_026691	ENSG00000110324	-0.256119	6.82002	-2.89706	0.00423504	0.0485292
2621	GAS6	growth arrest-specific 6	13	NM_000820, NM_001143945, NM_001143946, NP_000811, NP_001137417, NP_001137418	ENSG00000183087	-0.257871	8.33549	-2.94216	0.00368905	0.0453163
9881	LBA1	lupus brain antigen 1	3	NM_014831, NP_055646	ENSG00000168016	-0.260161	6.38441	-4.30093	2.78654e-05	0.00611248
951	CD37	CD37 molecule	19	NM_001040031, NM_001774, NP_001035120, NP_001765	ENSG00000104894	-0.261971	5.8923	-3.20797	0.00158289	0.0319806
2014	EMP3	epithelial membrane protein 3	19	NM_001425, NP_001416	ENSG00000142227	-0.263185	7.79519	-3.08799	0.002335	0.0387916
90627	STARD13	StAR-related lipid transfer (START) domain containing 13	13	NM_052851, NM_178006, NM_178007, NP_443083, NP_821074, NP_821075	ENSG00000133121	-0.268532	6.83804	-2.89542	0.00425623	0.0485907
55970	GNG12	guanine nucleotide binding protein (G protein), gamma 12	1	NM_018841, NP_061329	ENSG00000172380	-0.269188	8.72523	-3.27126	0.00128366	0.0284495
604	BCL6	B-cell CLL/lymphoma 6	3	NM_001130845, NM_001134738, NM_001706, NP_001124317, NP_001128210, NP_001697	ENSG00000113916	-0.269514	7.65323	-3.81672	0.000185916	0.0116225
4054	LTBP3	latent transforming growth factor beta binding protein 3	11	NM_001130144, NM_001164266, NM_021070, NP_001123616, NP_001157738, NP_066548	ENSG00000168056	-0.270376	7.69897	-3.05852	0.00256451	0.039214
3913	LAMB2	laminin, beta 2 (laminin S)	3	NM_002292, NP_002283	ENSG00000172037	-0.273983	7.85762	-2.96538	0.00343376	0.0437595
1843	DUSP1	dual specificity phosphatase 1	5	NM_004417, NP_004408	ENSG00000120129	-0.278139	7.8577	-3.06561	0.00250749	0.0388914
3908	LAMA2	laminin, alpha 2	6	NM_000426, NM_001079823, NP_000417, NP_001073291	ENSG00000196569	-0.299367	6.10085	-2.92906	0.00384062	0.0462531
9935	MAFB	v-maf musculoaponeurotic fibrosarcoma oncogene homolog B (avian)	20	NM_005461, NP_005452	ENSG00000204103	-0.299369	9.65911	-2.96401	0.00344832	0.0437595
7450	VWF	von Willebrand factor	12	NM_000552, NP_000543	ENSG00000110799	-0.300024	9.13451	-2.87917	0.00447151	0.0499346
10365	KLF2	Kruppel-like factor 2 (lung)	19	NM_016270, NP_057354	ENSG00000127528	-0.313299	7.85179	-3.39545	0.000843269	0.0253112
219654	ZCCHC24	zinc finger, CCHC domain containing 24	10	NM_153367, NP_699198	ENSG00000165424	-0.314222	7.87286	-3.17321	0.00177363	0.0336519
9314	KLF4	Kruppel-like factor 4 (gut)	9	NM_004235, NP_004226	ENSG00000136826	-0.318853	6.33438	-3.01177	0.00297173	0.0420562
57088	PLSCR4	phospholipid scramblase 4	3	NM_001128304, NM_001128305, NM_001128306, NM_020353, NP_001121776, NP_001121777, NP_001121778, NP_065086	ENSG00000114698	-0.319124	6.85358	-3.25542	0.00135318	0.0290601
6304	SATB1	SATB homeobox 1	3	NM_001131010, NM_002971, NP_001124482, NP_002962	ENSG00000182568	-0.321728	7.0547	-3.02301	0.00286872	0.0408084
57035	C1orf63	chromosome 1 open reading frame 63	1	NM_020317, NP_064713	ENSG00000117616	-0.324258	8.23401	-3.41275	0.00079459	0.0244019
678	ZFP36L2	zinc finger protein 36, C3H type-like 2	2	NM_006887, NP_008818	ENSG00000152518	-0.326685	6.43469	-3.69325	0.000293581	0.0143109
26137	ZBTB20	zinc finger and BTB domain containing 20	3	NM_015642, NP_056457	ENSG00000181722	-0.327269	8.42336	-3.79881	0.000198787	0.0119701
56920	SEMA3G	sema domain, immunoglobulin domain (Ig), short basic domain, secreted, (semaphorin) 3G	3	NM_020163, NP_064548	ENSG00000010319	-0.327631	6.40436	-3.70319	0.000283091	0.0140221
1436	CSF1R	colony stimulating factor 1 receptor	5	NM_005211, NP_005202	ENSG00000182578	-0.333411	7.94117	-4.12701	5.61632e-05	0.00773981
3059	HCLS1	hematopoietic cell-specific Lyn substrate 1	3	NM_005335, NP_005326	ENSG00000180353	-0.337914	6.8323	-3.5451	0.000500391	0.0202197
1293	COL6A3	collagen, type VI, alpha 3	2	NM_004369, NM_057164, NM_057165, NM_057166, NM_057167, NP_004360, NP_476505, NP_476506, NP_476507, NP_476508	ENSG00000163359	-0.338355	11.2151	-2.91785	0.00397476	0.0471293
1281	COL3A1	collagen, type III, alpha 1	2	NM_000090, NP_000081	ENSG00000168542	-0.342831	11.5727	-3.07342	0.00244603	0.0388914
1307	COL16A1	collagen, type XVI, alpha 1	1	NM_001856, NP_001847	ENSG00000084636	-0.344125	7.66164	-3.03773	0.00273878	0.0400514
10346	TRIM22	tripartite motif-containing 22	11	NM_006074, NP_006065	ENSG00000132274	-0.344751	8.23887	-3.05384	0.00260285	0.039269
3115	HLA-DPB1	major histocompatibility complex, class II, DP beta 1	6	NM_002121, NP_002112	ENSG00000168383, ENSG00000223865	-0.356573	10.7434	-3.04086	0.00271192	0.0398483
53827	FXYD5	FXYD domain containing ion transport regulator 5	19	NM_014164, NM_144779, NP_054883, NP_659003	ENSG00000089327	-0.356885	8.53563	-3.37568	0.000902329	0.026142
23541	SEC14L2	SEC14-like 2 (S. cerevisiae)	22	NM_012429, NM_033382, NP_036561, NP_203740	ENSG00000100003	-0.358746	5.9835	-2.9308	0.00382015	0.0462531
6446	SGK1	serum/glucocorticoid regulated kinase 1	6	NM_001143676, NM_001143677, NM_001143678, NM_005627, NP_001137148, NP_001137149, NP_001137150, NP_005618	ENSG00000118515	-0.365341	8.32983	-3.48111	0.00062681	0.0216873
11167	FSTL1	follistatin-like 1	3	NM_007085, NP_009016	ENSG00000163430	-0.366253	10.1524	-3.24254	0.00141224	0.0299103
165	AEBP1	AE binding protein 1	7	NM_001129, NP_001120	ENSG00000106624	-0.366756	9.43933	-2.95927	0.00349934	0.0440429
5654	HTRA1	HtrA serine peptidase 1	10	NM_002775, NP_002766	ENSG00000166033	-0.370435	9.78481	-3.2835	0.0012322	0.0284495
10581	IFITM2	interferon induced transmembrane protein 2 (1-8D)	11	NM_006435, NP_006426	ENSG00000185201	-0.373974	9.57225	-3.88683	0.000142721	0.010707
25903	OLFML2B	olfactomedin-like 2B	1	NM_015441, NP_056256	ENSG00000162745	-0.375409	7.31175	-3.30965	0.00112871	0.0282198
3489	IGFBP6	insulin-like growth factor binding protein 6	12	NM_002178, NP_002169	ENSG00000167779	-0.377141	7.15228	-3.51887	0.000548994	0.0205605
3119	HLA-DQB1	major histocompatibility complex, class II, DQ beta 1	6	NM_002123, NP_002114	ENSG00000179344	-0.384927	8.64653	-2.9805	0.00327633	0.0430733
5376	PMP22	peripheral myelin protein 22	17	NM_000304, NM_153321, NM_153322, NP_000295, NP_696996, NP_696997	ENSG00000109099	-0.385622	9.98561	-3.44955	0.000699661	0.0228581
3479	IGF1	insulin-like growth factor 1 (somatomedin C)	12	NM_000618, NM_001111283, NM_001111284, NM_001111285, NP_000609, NP_001104753, NP_001104754, NP_001104755	ENSG00000017427	-0.398617	6.76846	-3.29683	0.00117842	0.0282198
3726	JUNB	jun B proto-oncogene	19	NM_002229, NP_002220	ENSG00000171223	-0.402734	8.01406	-4.1907	4.35569e-05	0.00773981
5209	PFKFB3	6-phosphofructo-2-kinase/fructose-2,6-biphosphatase 3	10	NM_001145443, NM_004566, NP_001138915, NP_004557	ENSG00000170525	-0.403414	7.79984	-3.07291	0.00244997	0.0388914
6387	CXCL12	chemokine (C-X-C motif) ligand 12 (stromal cell-derived factor 1)	10	NM_000609, NM_001033886, NM_199168, NP_000600, NP_001029058, NP_954637	ENSG00000107562	-0.403841	8.32669	-3.75869	0.000230764	0.0122185
3113	HLA-DPA1	major histocompatibility complex, class II, DP alpha 1	6	NM_033554, NP_291032	ENSG00000168384, ENSG00000231389	-0.414209	10.3809	-3.66538	0.000324962	0.0147017
51466	EVL	Enah/Vasp-like	14	NM_016337, NP_057421	ENSG00000196405	-0.418357	8.96197	-2.9316	0.00381076	0.0462531
5176	SERPINF1	serpin peptidase inhibitor, clade F (alpha-2 antiplasmin, pigment epithelium derived factor), member 1	17	NM_002615, NP_002606	ENSG00000132386	-0.41838	9.75603	-3.81825	0.00018485	0.0116225
1277	COL1A1	collagen, type I, alpha 1	17	NM_000088, NP_000079	ENSG00000108821	-0.42333	9.7545	-3.05827	0.00256659	0.039214
7538	ZFP36	zinc finger protein 36, C3H type, homolog (mouse)	19	NM_003407, NP_003398	ENSG00000128016	-0.424003	8.53512	-3.66862	0.000321162	0.0147017
3914	LAMB3	laminin, beta 3	1	NM_000228, NM_001017402, NM_001127641, NP_000219, NP_001017402, NP_001121113	ENSG00000196878	-0.424844	5.9597	-2.99019	0.00317906	0.0430083
83716	CRISPLD2	cysteine-rich secretory protein LCCL domain containing 2	16	NM_031476, NP_113664	ENSG00000103196	-0.430052	8.05198	-3.37213	0.000913329	0.0262134
5157	PDGFRL	platelet-derived growth factor receptor-like	8	NM_006207, NP_006198	ENSG00000104213	-0.432534	6.41539	-3.04104	0.00271034	0.0398483
4313	MMP2	matrix metallopeptidase 2 (gelatinase A, 72kDa gelatinase, 72kDa type IV collagenase)	16	NM_001127891, NM_004530, NP_001121363, NP_004521	ENSG00000087245	-0.439051	9.63749	-3.06828	0.00248629	0.0388914
3487	IGFBP4	insulin-like growth factor binding protein 4	17	NM_001552, NP_001543	ENSG00000141753	-0.439569	9.93251	-4.12609	5.63694e-05	0.00773981
1292	COL6A2	collagen, type VI, alpha 2	21	NM_001849, NM_058174, NM_058175, NP_001840, NP_478054, NP_478055	ENSG00000142173	-0.441746	9.32094	-3.52865	0.00053039	0.0205605
972	CD74	CD74 molecule, major histocompatibility complex, class II invariant chain	5	NM_001025158, NM_001025159, NM_004355, NP_001020329, NP_001020330, NP_004346	ENSG00000019582	-0.445374	11.2281	-3.93742	0.000117671	0.010038
716	C1S	complement component 1, s subcomponent	12	NM_001734, NM_201442, NP_001725, NP_958850	ENSG00000182326	-0.448976	9.59965	-3.41824	0.00077971	0.0241868
11031	RAB31	RAB31, member RAS oncogene family	18	NM_006868, NP_006859	ENSG00000168461	-0.452513	9.46431	-3.35519	0.000967586	0.0265138
715	C1R	complement component 1, r subcomponent	12	NM_001733, NP_001724	ENSG00000159403	-0.462727	8.76065	-4.51867	1.12521e-05	0.00416845
4016	LOXL1	lysyl oxidase-like 1	15	NM_005576, NP_005567	ENSG00000129038	-0.463837	8.8087	-3.53869	0.000511888	0.0202763
2878	GPX3	glutathione peroxidase 3 (plasma)	5	NM_002084, NP_002075	ENSG00000211445	-0.466331	8.30338	-3.13419	0.00201305	0.0355292
710	SERPING1	serpin peptidase inhibitor, clade G (C1 inhibitor), member 1	11	NM_000062, NM_001032295, NP_000053, NP_001027466	ENSG00000149131	-0.505782	8.81338	-4.1035	6.16443e-05	0.00773981
1958	EGR1	early growth response 1	5	NM_001964, NP_001955	ENSG00000120738	-0.519996	8.25885	-3.27315	0.00127559	0.0284495
1960	EGR3	early growth response 3	8	NM_004430, NP_004421	ENSG00000179388	-0.532782	5.74914	-3.98525	9.78801e-05	0.00910878
5327	PLAT	plasminogen activator, tissue	8	NM_000930, NM_033011, NP_000921, NP_127509	ENSG00000104368	-0.533155	8.29382	-2.91909	0.00395976	0.0471293
1675	CFD	complement factor D (adipsin)	19	NM_001928, NP_001919	ENSG00000197766	-0.570691	7.87237	-3.19925	0.00162887	0.0324822
1524	CX3CR1	chemokine (C-X3-C motif) receptor 1	3	NM_001337, NP_001328	ENSG00000168329	-0.573781	7.3867	-3.26817	0.00129695	0.0284495
6363	CCL19	chemokine (C-C motif) ligand 19	9	NM_006274, NP_006265	ENSG00000172724	-0.600539	7.11313	-3.06713	0.00249537	0.0388914
718	C3	complement component 3	19	NM_000064, NP_000055	ENSG00000125730	-0.60534	10.0983	-5.02614	1.20317e-06	0.00215929
8483	CILP	cartilage intermediate layer protein, nucleotide pyrophosphohydrolase	15	NM_003613, NP_003604	ENSG00000138615	-0.676072	8.913	-3.91265	0.000129363	0.0104856
57758	SCUBE2	signal peptide, CUB domain, EGF-like 2	11	NM_020974, NP_066025	ENSG00000175356	-0.738209	9.62431	-2.90606	0.00412059	0.0479903
3866	KRT15	keratin 15	17	NM_002275, NP_002266	ENSG00000171346	-0.884694	7.52026	-3.17106	0.00178615	0.0336519
2353	FOS	FBJ murine osteosarcoma viral oncogene homolog	14	NM_005252, NP_005243	ENSG00000170345	-0.942933	8.89995	-4.90217	2.10937e-06	0.00215929
4057	LTF	lactotransferrin	3	NM_002343, NP_002334	ENSG00000012223	-1.15354	9.004	-3.27011	0.00128857	0.0284495

## Sheet: GSE9195 DEG
Table S1: Differentially expressed genes between tamoxifen resistant and sensitive tumors in each data set (adj.p value <0.05)
Differentially expressed genes between tamoxifen resistant and sensitive tumors in data set GSE9195
Entrez	Gene Symbol	Gene Name	Chromosome	RefSeq	ENSEMBL	logFC (TamR v.s. TamS)	AveExpr	t	P.Value	adj.P.Val
18	ABAT	4-aminobutyrate aminotransferase	16	NM_000663, NM_001127448, NM_020686, NP_000654, NP_001120920, NP_065737	ENSG00000183044	-0.994714	7.6387	-4.30386	2.84623e-05	0.0109393
115	ADCY9	adenylate cyclase 9	16	NM_001116, NP_001107	ENSG00000162104	-0.45953	6.61926	-3.37333	0.000922364	0.0438526
4329	ALDH6A1	aldehyde dehydrogenase 6 family, member A1	14	NM_005589, NP_005580	ENSG00000119711	-0.510436	8.25054	-3.64105	0.000361469	0.029619
262	AMD1	adenosylmethionine decarboxylase 1	6	NM_001033059, NM_001634, NP_001028231, NP_001625	ENSG00000123505	0.500047	7.71644	3.34324	0.00102136	0.0450594
54443	ANLN	anillin, actin binding protein	7	NM_018685, NP_061155	ENSG00000011426	0.769978	5.96803	3.51213	0.000571296	0.0344415
8853	ASAP2	ArfGAP with SH3 domain, ankyrin repeat and PH domain 2	2	NM_001135191, NM_003887, NP_001128663, NP_003878	ENSG00000151693	0.44797	7.89072	3.47581	0.000648486	0.036926
440	ASNS	asparagine synthetase	7	NM_001673, NM_133436, NM_183356, NP_001664, NP_597680, NP_899199	ENSG00000070669	0.634138	8.12799	3.6286	0.000378018	0.0296628
563	AZGP1	alpha-2-glycoprotein 1, zinc-binding	7	NM_001185, NP_001176	ENSG00000160862	-1.35522	11.7115	-4.57612	9.18095e-06	0.00619544
594	BCKDHB	branched chain keto acid dehydrogenase E1, beta polypeptide	6	NM_000056, NM_183050, NP_000047, NP_898871	ENSG00000083123	-0.407921	6.01014	-3.43451	0.000748135	0.039379
701	BUB1B	budding uninhibited by benzimidazoles 1 homolog beta (yeast)	15	NM_001211, NP_001202	ENSG00000156970	0.855988	7.02767	4.47007	1.43488e-05	0.00638781
400566	C17orf97	chromosome 17 open reading frame 97	17	NM_001013672, NP_001013694	ENSG00000187624	-0.537289	7.13798	-3.67323	0.000321833	0.029619
51093	C1orf66	chromosome 1 open reading frame 66	1	NM_001142560, NM_015997, NP_001136032, NP_057081	ENSG00000143303	-0.416276	6.35764	-3.35321	0.000987513	0.0447764
60526	C2orf43	chromosome 2 open reading frame 43	2	NM_021925, NP_068744	ENSG00000118961	0.498421	6.15996	3.65501	0.000343739	0.029619
84933	C8orf76	chromosome 8 open reading frame 76	8	NM_032847, NP_116236	ENSG00000189376	0.640298	6.23929	3.36712	0.00094204	0.0439349
91768	CABLES1	Cdk5 and Abl enzyme substrate 1	18	NM_001100619, NM_138375, NP_001094089, NP_612384, NR_023359	ENSG00000134508	-0.492923	7.78599	-4.05869	7.55404e-05	0.0171391
26256	CABYR	calcium binding tyrosine-(Y)-phosphorylation regulated	18	NM_012189, NM_138643, NM_138644, NM_153768, NM_153769, NM_153770, NP_036321, NP_619584, NP_619585, NP_722452, NP_722453, NP_722454	ENSG00000154040	-0.638504	5.35847	-3.94858	0.000115523	0.0202041
90799	CCDC45	coiled-coil domain containing 45	17	NM_138363, NP_612372	ENSG00000141325	0.502062	7.05014	3.30631	0.00115638	0.0480739
9133	CCNB2	cyclin B2	15	NM_004701, NP_004692	ENSG00000157456	0.697459	7.82065	3.40416	0.000830289	0.0406592
9134	CCNE2	cyclin E2	8	NM_057749, NP_477097	ENSG00000175305	0.696964	4.61025	3.42363	0.000776658	0.0400347
983	CDC2	cell division cycle 2, G1 to S and G2 to M	10	NM_001130829, NM_001786, NM_033379, NP_001124301, NP_001777, NP_203698	ENSG00000170312	0.86265	6.68343	3.32133	0.00109957	0.0475785
83879	CDCA7	cell division cycle associated 7	2	NM_031942, NM_145810, NP_114148, NP_665809	ENSG00000144354	1.18918	5.60978	4.29891	2.90405e-05	0.0109393
1033	CDKN3	cyclin-dependent kinase inhibitor 3	14	NM_001130851, NM_005192, NP_001124323, NP_005183	ENSG00000100526	0.859667	6.63066	3.64312	0.000358795	0.029619
1062	CENPE	centromere protein E, 312kDa	4	NM_001813, NP_001804	ENSG00000138778	0.687422	5.56894	3.35599	0.000978258	0.0447764
1063	CENPF	centromere protein F, 350/400ka (mitosin)	1	NM_016343, NP_057427	ENSG00000117724	0.574953	6.33697	3.28791	0.00122973	0.0483733
55839	CENPN	centromere protein N	16	NM_001100624, NM_001100625, NM_018455, NP_001094094, NP_001094095, NP_060925	ENSG00000166451	0.335792	4.50711	3.29028	0.00122005	0.0483733
55165	CEP55	centrosomal protein 55kDa	10	NM_001127182, NM_018131, NP_001120654, NP_060601	ENSG00000138180	1.13234	5.64313	4.77932	3.82348e-06	0.00436899
9023	CH25H	cholesterol 25-hydroxylase	10	NM_003956, NP_003947	ENSG00000138135	-0.610312	4.74515	-3.28673	0.00123458	0.0483733
1123	CHN1	chimerin (chimaerin) 1	2	NM_001025201, NM_001822, NP_001020372, NP_001813	ENSG00000128656	0.506267	7.41416	3.28192	0.00125453	0.0483733
1503	CTPS	CTP synthase	1	NM_001905, NP_001896	ENSG00000171793	0.475219	6.8568	3.78009	0.00021765	0.025377
1515	CTSL2	cathepsin L2	9	NM_001333, NP_001324	ENSG00000136943	0.64602	5.83073	4.4968	1.28301e-05	0.00628289
1524	CX3CR1	chemokine (C-X3-C motif) receptor 1	3	NM_001337, NP_001328	ENSG00000168329	-0.987349	7.5672	-3.31916	0.00110761	0.0475785
79901	CYBRD1	cytochrome b reductase 1	2	NM_001127383, NM_024843, NP_001120855, NP_079119	ENSG00000071967	-0.92428	8.71975	-3.4536	0.00070041	0.038344
260293	CYP4X1	cytochrome P450, family 4, subfamily X, polypeptide 1	1	NM_178033, NP_828847	ENSG00000186377	-1.75436	8.39564	-3.56549	0.0004734	0.0313535
10926	DBF4	DBF4 homolog (S. cerevisiae)	7	NM_006716, NP_006707	ENSG00000006634	0.563287	7.43778	3.6415	0.000360888	0.029619
55635	DEPDC1	DEP domain containing 1	1	NM_001114120, NM_017779, NP_001107592, NP_060249	ENSG00000024526	0.675911	4.65426	3.65853	0.000339402	0.029619
55789	DEPDC1B	DEP domain containing 1B	5	NM_001145208, NM_018369, NP_001138680, NP_060839	ENSG00000035499	0.594323	4.05343	3.61706	0.00039398	0.0296818
9787	DLGAP5	discs, large (Drosophila) homolog-associated protein 5	14	NM_001146015, NM_014750, NP_001139487, NP_055565	ENSG00000126787	0.968007	5.60606	4.06127	7.47837e-05	0.0171391
23312	DMXL2	Dmx-like 2	15	NM_015263, NP_056078	ENSG00000104093	0.611921	7.5203	3.46544	0.000672279	0.0378408
79075	DSCC1	defective in sister chromatid cohesion 1 homolog (S. cerevisiae)	8	NM_024094, NP_076999	ENSG00000136982	0.618015	6.44559	3.5805	0.000448847	0.0309578
55040	EPN3	epsin 3	17	NM_017957, NP_060427	ENSG00000049283	0.70796	7.10384	3.78655	0.000212505	0.025377
9700	ESPL1	extra spindle pole bodies homolog 1 (S. cerevisiae)	12	NM_012291, NP_036423	ENSG00000135476	0.51635	6.11518	3.55802	0.000486094	0.0314041
9156	EXO1	exonuclease 1	1	NM_003686, NM_006027, NM_130398, NP_003677, NP_006018, NP_569082	ENSG00000174371	0.508566	5.56847	3.27075	0.001302	0.0490452
2146	EZH2	enhancer of zeste homolog 2 (Drosophila)	7	NM_004456, NM_152998, NP_004447, NP_694543	ENSG00000106462	0.657093	6.63329	3.85182	0.000166619	0.0233124
90362	FAM110B	family with sequence similarity 110, member B	8	NM_147189, NP_671722	ENSG00000169122	-0.603585	7.00913	-3.55727	0.000487383	0.0314041
115572	FAM46B	family with sequence similarity 46, member B	1	NM_052943, NP_443175	ENSG00000158246	-1.12617	7.45588	-4.92594	1.99959e-06	0.00436899
55215	FANCI	Fanconi anemia, complementation group I	15	NM_001113378, NM_018193, NP_001106849, NP_060663	ENSG00000140525	0.501161	5.2933	3.50597	0.000583754	0.0344415
200933	FBXO45	F-box protein 45	3	NM_001105573, NP_001099043	ENSG00000174013	0.44012	6.41583	3.47889	0.000641593	0.036926
2237	FEN1	flap structure-specific endonuclease 1	11	NM_004111, NP_004102	ENSG00000168496	0.616323	6.68838	4.74399	4.46088e-06	0.00436899
2305	FOXM1	forkhead box M1	12	NM_021953, NM_202002, NM_202003, NP_068772, NP_973731, NP_973732	ENSG00000111206	0.716899	6.38388	3.64529	0.000355992	0.029619
2553	GABPB1	GA binding protein transcription factor, beta subunit 1	15	NM_002041, NM_005254, NM_016654, NM_016655, NM_181427, NP_002032, NP_005245, NP_057738, NP_057739, NP_852092	ENSG00000104064	0.444533	6.36332	3.97662	0.000103762	0.0195432
51053	GMNN	geminin, DNA replication inhibitor	6	NM_015895, NP_056979	ENSG00000112312	0.653466	8.1257	3.60154	0.000416453	0.0304527
9687	GREB1	GREB1 protein	2	NM_014668, NM_033090, NM_148903, NP_055483, NP_149081, NP_683701	ENSG00000196208	-0.305496	4.91792	-3.78948	0.000210209	0.025377
2948	GSTM4	glutathione S-transferase mu 4	1	NM_000850, NM_147148, NP_000841, NP_671489, NR_024538	ENSG00000168765	-0.669994	5.55163	-4.20147	4.29999e-05	0.0131606
51512	GTSE1	G-2 and S-phase expressed 1	22	NM_016426, NP_057510	ENSG00000075218	0.429514	4.75312	3.54042	0.000517258	0.0324745
727957	HEATR7A	HEAT repeat containing 7A	8	NM_001099280, NM_001099281, NM_032450, NP_001092750, NP_001092751, NP_115826	ENSG00000179832	0.693609	4.6093	3.58411	0.000443134	0.0309578
55355	HJURP	Holliday junction recognition protein	2	NM_018410, NP_060880	ENSG00000123485	0.54721	5.90114	3.67695	0.00031752	0.029619
22824	HSPA4L	heat shock 70kDa protein 4-like	4	NM_014278, NP_055093	ENSG00000164070	0.575175	4.25582	3.66005	0.000337546	0.029619
3419	IDH3A	isocitrate dehydrogenase 3 (NAD+) alpha	15	NM_005530, NP_005521	ENSG00000166411	0.502578	6.82574	3.34744	0.00100696	0.0448279
143879	KBTBD3	kelch repeat and BTB (POZ) domain containing 3	11	NM_152433, NM_198439, NP_689646, NP_940841	ENSG00000182359	-0.344531	6.15254	-3.40559	0.000826238	0.0406592
23030	KDM4B	lysine (K)-specific demethylase 4B	19	NM_015015, NP_055830	ENSG00000127663	-0.500687	8.74554	-3.27503	0.00128359	0.0487267
3832	KIF11	kinesin family member 11	10	NM_004523, NP_004514	ENSG00000138160	1.06698	5.94459	4.75317	4.28615e-06	0.00436899
9928	KIF14	kinesin family member 14	1	NM_014875, NP_055690	ENSG00000118193	0.894617	5.90071	4.55491	1.00442e-05	0.00619544
56992	KIF15	kinesin family member 15	3	NM_020242, NP_064627	ENSG00000163808	0.73357	5.2048	3.80731	0.000196751	0.025377
10112	KIF20A	kinesin family member 20A	5	NM_005733, NP_005724	ENSG00000112984	0.690883	6.45323	3.62596	0.000381613	0.0296628
9493	KIF23	kinesin family member 23	15	NM_004856, NM_138555, NP_004847, NP_612565	ENSG00000137807	0.857806	5.09101	3.64643	0.000354534	0.029619
11004	KIF2C	kinesin family member 2C	1	NM_006845, NP_006836	ENSG00000142945	0.499342	6.63202	3.48831	0.000620879	0.0361958
24137	KIF4A	kinesin family member 4A	X	NM_012310, NP_036442	ENSG00000090889	0.796989	5.99642	3.72644	0.000265148	0.028854
84823	LMNB2	lamin B2	19	NM_032737, NP_116126	ENSG00000176619	0.440605	6.28903	4.52521	1.13863e-05	0.00619544
284023	LOC284023	hypothetical protein LOC284023	17	NR_024349	ENSG00000179859	-0.360334	6.33713	-3.63535	0.000368952	0.029619
7804	LRP8	low density lipoprotein receptor-related protein 8, apolipoprotein e receptor	1	NM_001018054, NM_004631, NM_017522, NM_033300, NP_001018064, NP_004622, NP_059992, NP_150643	ENSG00000157193	0.486177	5.15537	4.22181	3.9639e-05	0.0131606
55646	LYAR	Ly1 antibody reactive homolog (mouse)	4	NM_001145725, NM_017816, NP_001139197, NP_060286	ENSG00000145220	0.412257	6.37307	3.50848	0.000578656	0.0344415
55388	MCM10	minichromosome maintenance complex component 10	10	NM_018518, NM_182751, NP_060988, NP_877428	ENSG00000065328	0.603558	4.80584	3.83495	0.00017748	0.0241421
9833	MELK	maternal embryonic leucine zipper kinase	9	NM_014791, NP_055606	ENSG00000165304	0.828677	7.147	4.54987	1.02609e-05	0.00619544
4288	MKI67	antigen identified by monoclonal antibody Ki-67	10	NM_001145966, NM_002417, NP_001139438, NP_002408	ENSG00000148773	0.531877	5.56075	4.21264	4.11219e-05	0.0131606
64151	NCAPG	non-SMC condensin I complex, subunit G	4	NM_022346, NP_071741	ENSG00000109805	0.898763	5.65816	3.88145	0.000149045	0.0228085
57447	NDRG2	NDRG family member 2	14	NM_016250, NM_201535, NM_201536, NM_201537, NM_201538, NM_201539, NM_201540, NM_201541, NP_057334, NP_963293, NP_963294, NP_963831, NP_963832, NP_963833, NP_963834, NP_963835	ENSG00000165795	-0.48024	6.4379	-3.75256	0.000240913	0.0274361
8382	NME5	non-metastatic cells 5, protein expressed in (nucleoside-diphosphate kinase)	5	NM_003551, NP_003542	ENSG00000112981	-0.942767	7.00623	-3.54543	0.000508186	0.0323193
51491	NOP16	NOP16 nucleolar protein homolog (yeast)	5	NM_016391, NP_057475	ENSG00000048162	0.424605	7.33037	3.52159	0.00055267	0.0342586
51602	NOP58	NOP58 ribonucleoprotein homolog (yeast)	2	NM_015934, NP_057018	ENSG00000055044	0.651557	9.92937	3.66981	0.000325845	0.029619
79730	NSUN7	NOL1/NOP2/Sun domain family, member 7	4	NM_024677, NP_078953	ENSG00000179299	-0.641244	4.90515	-3.51004	0.000575508	0.0344415
51203	NUSAP1	nucleolar and spindle associated protein 1	15	NM_001129897, NM_016359, NM_018454, NP_001123369, NP_057443, NP_060924	ENSG00000137804	0.800018	7.69093	4.08925	6.70368e-05	0.0171391
4957	ODF2	outer dense fiber of sperm tails 2	9	NM_002540, NM_153437, NP_002531, NP_702915	ENSG00000136811	0.315302	5.86384	3.28501	0.00124165	0.0483733
114876	OSBPL1A	oxysterol binding protein-like 1A	18	NM_018030, NM_080597, NP_060500, NP_542164	ENSG00000141447	-0.597146	8.10817	-3.62126	0.000388089	0.0296818
23024	PDZRN3	PDZ domain containing ring finger 3	3	NM_015009, NP_055824	ENSG00000121440	-0.601029	7.05853	-3.41132	0.000810174	0.0406592
254295	PHYHD1	phytanoyl-CoA dioxygenase domain containing 1	9	NM_001100876, NM_001100877, NM_174933, NP_001094346, NP_001094347, NP_777593	ENSG00000175287	-0.915725	6.94605	-3.57	0.000465901	0.0313535
7941	PLA2G7	phospholipase A2, group VII (platelet-activating factor acetylhydrolase, plasma)	6	NM_005084, NP_005075	ENSG00000146070	0.960337	4.55048	3.9891	9.89029e-05	0.0195432
79660	PPP1R3B	protein phosphatase 1, regulatory (inhibitor) subunit 3B	8	NM_024607, NP_078883	ENSG00000173281	-0.493311	7.11646	-3.28493	0.001242	0.0483733
5534	PPP3R1	protein phosphatase 3 (formerly 2B), regulatory subunit B, alpha isoform	2	NM_000945, NP_000936	ENSG00000115953, ENSG00000221823	0.311541	5.24704	3.45116	0.000706356	0.038344
9055	PRC1	protein regulator of cytokinesis 1	15	NM_003981, NM_199413, NM_199414, NP_003972, NP_955445, NP_955446	ENSG00000198901	0.816288	7.5728	4.17325	4.81194e-05	0.0138612
5718	PSMD12	proteasome (prosome, macropain) 26S subunit, non-ATPase, 12	17	NM_002816, NM_174871, NP_002807, NP_777360	ENSG00000197170	0.619938	8.63586	3.73096	0.000260801	0.028854
9050	PSTPIP2	proline-serine-threonine phosphatase interacting protein 2	18	NM_024430, NP_077748	ENSG00000152229	-0.503395	6.78143	-3.45989	0.00068532	0.0381365
51651	PTRH2	peptidyl-tRNA hydrolase 2	17	NM_016077, NP_057161	ENSG00000141378	0.711273	8.37966	3.66028	0.000337268	0.029619
23387	QSK	serine/threonine-protein kinase QSK	11	NM_025164, NP_079440	ENSG00000160584	-0.683241	6.6375	-4.0162	8.90843e-05	0.0189672
29127	RACGAP1	Rac GTPase activating protein 1	12	NM_001126103, NM_001126104, NM_013277, NP_001119575, NP_001119576, NP_037409	ENSG00000161800	0.52646	9.30798	3.41023	0.000813225	0.0406592
25788	RAD54B	RAD54 homolog B (S. cerevisiae)	8	NM_012415, NP_036547	ENSG00000197275	0.647417	5.73984	3.44561	0.000720018	0.038344
157506	RDH10	retinol dehydrogenase 10 (all-trans)	8	NM_172037, NP_742034	ENSG00000121039	0.619899	5.28938	3.93936	0.000119657	0.0202056
92840	REEP6	receptor accessory protein 6	19	NM_138393, NP_612402	ENSG00000115255	-0.899956	8.45006	-4.05378	7.69982e-05	0.0171391
64283	RGNEF	Rho-guanine nucleotide exchange factor	5	NM_001080479, NP_001073948	ENSG00000214944	-0.298696	5.42685	-3.27538	0.0012821	0.0487267
6198	RPS6KB1	ribosomal protein S6 kinase, 70kDa, polypeptide 1	17	NM_003161, NP_003152	ENSG00000108443	0.554732	7.88601	3.59724	0.000422893	0.0304545
6241	RRM2	ribonucleotide reductase M2	2	NM_001034, NP_001025	ENSG00000171848	1.02961	7.53965	4.10161	6.38654e-05	0.0171391
22902	RUFY3	RUN and FYVE domain containing 3	4	NM_001037442, NM_001130709, NM_014961, NP_001032519, NP_001124181, NP_055776	ENSG00000018189	0.381703	6.59946	3.40714	0.000821876	0.0406592
146923	RUNDC1	RUN domain containing 1	17	NM_173079, NP_775102	ENSG00000198863	-0.459373	7.402	-3.95677	0.000111962	0.0202041
90507	SCRN2	secernin 2	17	NM_001145023, NM_138355, NP_001138495, NP_612364	ENSG00000141295	-0.422632	6.78815	-3.34749	0.0010068	0.0448279
23541	SEC14L2	SEC14-like 2 (S. cerevisiae)	22	NM_012429, NM_033382, NP_036561, NP_203740	ENSG00000100003	-0.867546	6.74503	-3.43151	0.000755897	0.039379
348235	SKA2	spindle and kinetochore associated complex subunit 2	17	NM_001100595, NM_182620, NP_001094065, NP_872426	ENSG00000182628	0.602871	8.3039	3.71313	0.000278371	0.029619
80736	SLC44A4	solute carrier family 44, member 4	6	NM_025257, NP_079533	ENSG00000204385	-0.689309	6.44861	-3.30579	0.00115841	0.0480739
23428	SLC7A8	solute carrier family 7 (cationic amino acid transporter, y+ system), member 8	14	NM_012244, NM_182728, NP_036376, NP_877392	ENSG00000092068	-0.466721	7.74482	-3.7895	0.000210194	0.025377
10615	SPAG5	sperm associated antigen 5	17	NM_006461, NP_006452	ENSG00000076382	0.717247	6.81123	3.58319	0.000444583	0.0309578
57405	SPC25	SPC25, NDC80 kinetochore complex component, homolog (S. cerevisiae)	2	NM_020675, NP_065726	ENSG00000152253	0.687677	4.44337	3.28625	0.00123654	0.0483733
8614	STC2	stanniocalcin 2	5	NM_003714, NP_003705	ENSG00000113739	-1.32684	9.14739	-3.3843	0.000888562	0.0426597
6491	STIL	SCL/TAL1 interrupting locus	1	NM_001048166, NM_003035, NP_001041631, NP_003026	ENSG00000123473	0.496985	5.92394	3.28362	0.00124743	0.0483733
203328	SUSD3	sushi domain containing 3	9	NM_145006, NP_659443	ENSG00000157303	-1.16501	7.96456	-3.90295	0.000137414	0.0224305
94056	SYAP1	synapse associated protein 1, SAP47 homolog (Drosophila)	X	NM_032796, NP_116185	ENSG00000169895	0.622524	9.29495	3.36804	0.000939091	0.0439349
7049	TGFBR3	transforming growth factor, beta receptor III	1	NM_003243, NP_003234	ENSG00000069702	-1.26617	6.78689	-3.87241	0.000154213	0.0228843
10189	THOC4	THO complex 4	17	NM_005782, NP_005773	ENSG00000183684	0.416698	7.50924	3.28806	0.00122909	0.0483733
200765	TIGD1	tigger transposable element derived 1	2	NM_145702, NP_663748	ENSG00000221944	0.444728	5.7131	3.32659	0.00108029	0.0472338
84336	TMEM101	transmembrane protein 101	17	NM_032376, NP_115752	ENSG00000091947	-0.655839	7.58471	-3.98273	0.000101354	0.0195432
131616	TMEM42	transmembrane protein 42	3	NM_144638, NP_653239	ENSG00000169964	-0.406963	7.20414	-3.63972	0.000363205	0.029619
283232	TMEM80	transmembrane protein 80	11	NM_001042463, NM_174940, NP_001035928, NP_777600	ENSG00000177042	-0.420738	7.44448	-3.44547	0.00072037	0.038344
29766	TMOD3	tropomodulin 3 (ubiquitous)	15	NM_014547, NP_055362	ENSG00000138594	0.509357	4.59252	3.79621	0.000205031	0.025377
7153	TOP2A	topoisomerase (DNA) II alpha 170kDa	17	NM_001067, NP_001058	ENSG00000131747	0.9383	7.12908	3.31096	0.00113852	0.048063
22974	TPX2	TPX2, microtubule-associated, homolog (Xenopus laevis)	20	NM_012112, NP_036244	ENSG00000088325	0.751591	7.0827	3.56526	0.000473792	0.0313535
54822	TRPM7	transient receptor potential cation channel, subfamily M, member 7	15	NM_017672, NP_060142	ENSG00000092439	0.308774	5.74509	3.35528	0.000980608	0.0447764
22996	TTC39A	tetratricopeptide repeat domain 39A	1	NM_001080494, NM_001144832, NP_001073963, NP_001138304	ENSG00000085831	-0.879851	9.11631	-5.09742	9.21294e-07	0.00436899
51174	TUBD1	tubulin, delta 1	17	NM_016261, NP_057345	ENSG00000108423	0.5538	6.56645	3.31282	0.00113143	0.048063
7296	TXNRD1	thioredoxin reductase 1	12	NM_001093771, NM_003330, NM_182729, NM_182742, NM_182743, NP_001087240, NP_003321, NP_877393, NP_877419, NP_877420	ENSG00000198431	0.54952	8.44047	3.89204	0.000143204	0.0226217
7378	UPP1	uridine phosphorylase 1	7	NM_003364, NM_181597, NP_003355, NP_853628	ENSG00000183696	0.408493	5.95841	3.60141	0.000416649	0.0304527
84669	USP32	ubiquitin specific peptidase 32	17	NM_032582, NP_115971	ENSG00000170832	0.530146	6.07907	3.65617	0.0003423	0.029619
93594	WDR67	WD repeat domain 67	8	NM_001145088, NM_145647, NP_001138560, NP_663622	ENSG00000156787	0.637336	5.52282	3.38595	0.000883572	0.0426597
79818	ZNF552	zinc finger protein 552	19	NM_024762, NP_079038	ENSG00000178935	-0.736437	9.60498	-3.85879	0.000162315	0.0233124

## Sheet: GSE9893 DEG
Table S1: Differentially expressed genes between tamoxifen resistant and sensitive tumors in each data set (adj.p value <0.05)
Differentially expressed genes between tamoxifen resistant and sensitive tumors in data set GSE9893
Oligo_id	Entrez gene	Gene Symbol* (Clone|gene ID converter)	Description* (Clone|gene ID converter)	gene_symbol	description	chromosome	RefSeq	gene_id	transcript_id	logFC	AveExpr	t	P.Value	adj.P.Value
H200011485	55339	WDR33	WD repeat domain 33	WDR33	WD-repeat protein 33 (WD-repeat protein WDC146). [Source:Uniprot/SWISSPROT;Acc:Q9C0J8]	2	NM_018383	ENSG00000136709	ENST00000322313	0.668575	7.88557	3.42309	0.000792563	0.0134964
H200011232	23137	SMC5	Structural maintenance of chromosomes 5	SMC5L1	SMC5 protein [Homo sapiens]. [Source:RefSeq;Acc:NM_015110]	9	-	ENSG00000198887	ENST00000361138,ENST00000361262	0.648671	6.06746	3.5092	0.000588916	0.0112417
H200006861	9768	KIAA0101	KIAA0101	KIAA0101	-	15	NM_014736	ENSG00000166803	ENST00000300035	0.606218	6.63623	6.51121	9.88183e-10	2.33903e-06
H200007011	4312	MMP1	Matrix metallopeptidase 1 (interstitial collagenase)	MMP1	Interstitial collagenase precursor (EC 3.4.24.7) (Matrix metalloproteinase-1) (MMP-1) (Fibroblast collagenase). [Source:Uniprot/SWISSPROT;Acc:P03956]	11	NM_002421	ENSG00000196611	ENST00000315274	0.586143	6.06754	3.58013	0.000459246	0.00959547
H200005900	7138	TNNT1	Troponin T type 1 (skeletal, slow)	TNNT1	Troponin T, slow skeletal muscle isoforms (Slow skeletal muscle troponin T). [Source:Uniprot/SWISSPROT;Acc:P13805]	19	NM_003283	ENSG00000105048	ENST00000356783,ENST00000291901	0.574367	6.70809	3.30606	0.00117637	0.0172948
H200011819	6280	S100A9	S100 calcium binding protein A9	S100A9	Calgranulin B (Migration inhibitory factor-related protein 14) (MRP- 14) (P14) (Leukocyte L1 complex heavy chain) (S100 calcium-binding protein A9) (Calprotectin L1H subunit). [Source:Uniprot/SWISSPROT;Acc:P06702]	1	NM_002965	ENSG00000163220	ENST00000295382	0.570043	6.54926	3.18751	0.00173684	0.0227132
H200005843	55765	C1orf106	Chromosome 1 open reading frame 106	NP_060735	-	1	NM_018265	ENSG00000163362	ENST00000295551	0.518266	5.64998	4.84528	3.04689e-06	0.00028848
H200019764	85320	ABCC11	ATP-binding cassette, sub-family C (CFTR/MRP), member 11	ABCC11	ATP-binding cassette, sub-family C, member 11 isoform a; multi-resistance protein 8; ATP-binding cassette transporter MRP8; ATP-binding cassette protein C11 [Homo sapiens]. [Source:RefSeq;Acc:NM_032583]	16	NM_145186,NM_033151,NM_032583	ENSG00000121270	ENST00000353782,ENST00000356608,ENST00000240555	0.516526	6.14975	3.13014	0.00208933	0.0257575
H200004030	23532	PRAME	Preferentially expressed antigen in melanoma	PRAME	Melanoma antigen preferentially expressed in tumors (Preferentially expressed antigen of melanoma) (OPA-interacting protein 4) (OIP4). [Source:Uniprot/SWISSPROT;Acc:P78395]	22	NM_206956,NM_206954,NM_206953,NM_206955,NM_006115	ENSG00000185686	ENST00000358617,ENST00000333424	0.50365	5.45323	3.5817	0.000456705	0.00959547
H200001643	9618	TRAF4	TNF receptor-associated factor 4	TRAF4	TNF receptor associated factor 4 (Cysteine-rich domain associated with RING and Traf domains protein 1) (Malignant 62). [Source:Uniprot/SWISSPROT;Acc:Q9BUZ4]	17	NM_004295	ENSG00000076604	ENST00000262395	0.502221	6.59666	6.15663	6.12944e-09	5.49929e-06
H200011350	7083	TK1	Thymidine kinase 1, soluble	TK1	Thymidine kinase, cytosolic (EC 2.7.1.21). [Source:Uniprot/SWISSPROT;Acc:P04183]	17	NM_003258	ENSG00000167900	ENST00000301634	0.501715	7.23793	4.73112	4.99866e-06	0.000363854
H200006072	6241	RRM2	Ribonucleotide reductase M2 polypeptide	RRM2	Ribonucleoside-diphosphate reductase M2 chain (EC 1.17.4.1) (Ribonucleotide reductase small chain). [Source:Uniprot/SWISSPROT;Acc:P31350]	2	NM_001034	ENSG00000171848	ENST00000304567	0.486237	6.28165	5.05306	1.21293e-06	0.0001305
H200011551	29128	UHRF1	Ubiquitin-like, containing PHD and RING finger domains, 1	UHRF1	ubiquitin-like, containing PHD and RING finger domains, 1; transcription factor ICBP90 [Homo sapiens]. [Source:RefSeq;Acc:NM_013282]	19	NM_013282	ENSG00000034063	ENST00000262952	0.483857	6.09091	6.13124	6.96995e-09	5.49929e-06
H200007118	10809	STARD10	StAR-related lipid transfer (START) domain containing 10	STARD10	PCTP-like protein (PCTP-L) (StAR-related lipid transfer protein 10) (StARD10) (START domain-containing protein 10) (CGI-52) (Serologically defined colon cancer antigen 28) (Antigen NY-CO-28). [Source:Uniprot/SWISSPROT;Acc:Q9Y365]	11	NM_006645	ENSG00000186712	ENST00000355507,ENST00000334805	0.48094	8.14725	3.90636	0.000139701	0.00384373
H200006697	25803	SPDEF	SAM pointed domain containing ets transcription factor	SPDEF	SAM pointed domain containing ets transcription factor; prostate epithelium-specific Ets transcription factor [Homo sapiens]. [Source:RefSeq;Acc:NM_012391]	6	NM_012391	ENSG00000124664	ENST00000323803	0.480099	6.60497	5.9469	1.75592e-08	8.0426e-06
H200013649	114822	RHPN1	Rhophilin, Rho GTPase binding protein 1	RHPN1	Rhophilin 1. [Source:Uniprot/SWISSPROT;Acc:Q8TCX5]	8	-	ENSG00000158106	ENST00000289013	0.478169	6.77586	4.74818	4.64461e-06	0.000363854
H200003654	55723	ASF1B	ASF1 anti-silencing function 1 homolog B (S. cerevisiae)	ASF1B	ASF1 anti-silencing function 1 homolog B; anti-silencing function 1B; CCG1-interacting factor A-II [Homo sapiens]. [Source:RefSeq;Acc:NM_018154]	19	NM_018154	ENSG00000105011	ENST00000263382	0.467753	6.06464	5.91305	2.07691e-08	8.0426e-06
H200010277	7940	LST1	Leukocyte specific transcript 1	LST1	Leukocyte specific transcript 1 protein (B144 protein). [Source:Uniprot/SWISSPROT;Acc:O00453]	6	NM_205838,NM_205840,NM_205837,NM_205839,NM_007161	ENSG00000096224	ENST00000342999,ENST00000339530,ENST00000211921,ENST00000357458,ENST00000303757	0.467443	9.46767	2.87263	0.00464297	0.0449961
H200010201	2886	GRB7	Growth factor receptor-bound protein 7	GRB7	Growth factor receptor-bound protein 7 (GRB7 adapter protein) (Epidermal growth factor receptor GRB-7) (B47). [Source:Uniprot/SWISSPROT;Acc:Q14451]	17	NM_005310	ENSG00000141738	ENST00000309185,ENST00000309156	0.467174	6.00697	4.73537	4.90826e-06	0.000363854
H200002789	55876	GSDML	Gasdermin-like	GSDML	gasdermin-like [Homo sapiens]. [Source:RefSeq;Acc:NM_018530]	17	NM_018530	ENSG00000073605	ENST00000360317,ENST00000354894,ENST00000309481	0.459316	6.20605	4.50171	1.3194e-05	0.000664473
H200008454	9212	AURKB	Aurora kinase B	AURKB	Serine/threonine-protein kinase 12 (EC 2.7.1.37) (Aurora- and Ipl1- like midbody-associated protein 1) (AIM-1) (Aurora/IPL1-related kinase 2) (Aurora-related kinase 2) (STK-1) (Aurora-B). [Source:Uniprot/SWISSPROT;Acc:Q96GD4]	17	NM_004217	ENSG00000178999	ENST00000316199	0.456752	6.19477	5.85011	2.83387e-08	8.0426e-06
H200007639	2264	FGFR4	Fibroblast growth factor receptor 4	FGFR4	Fibroblast growth factor receptor 4 precursor (EC 2.7.1.112) (FGFR-4). [Source:Uniprot/SWISSPROT;Acc:P22455]	5	NM_002011,NM_022963,NM_213647	ENSG00000160867	ENST00000292408,ENST00000292410	0.45321	6.24161	4.42583	1.80563e-05	0.000863659
H200012371	8912	CACNA1H	Calcium channel, voltage-dependent, T type, alpha 1H subunit	CACNA1H	Voltage-dependent T-type calcium channel alpha-1H subunit (Voltage- gated calcium channel alpha subunit Cav3.2) (Low-voltage-activated calcium channel alpha1 3.2 subunit). [Source:Uniprot/SWISSPROT;Acc:O95180]	16	NM_001005407,NM_021098	ENSG00000196557	ENST00000358590,ENST00000356546	0.452721	5.99489	4.0608	7.74901e-05	0.00244559
H200008199	27338	UBE2S	Ubiquitin-conjugating enzyme E2S	UBE2S	Ubiquitin-conjugating enzyme E2S (EC 6.3.2.19) (Ubiquitin-conjugating enzyme E2-24 kDa) (Ubiquitin-protein ligase) (Ubiquitin carrier protein) (E2-EPF5). [Source:Uniprot/SWISSPROT;Acc:Q16763]	19	NM_014501,XM_496186	ENSG00000108106,ENSG00000175091	ENST00000264552,ENST00000311926	0.448427	7.12113	4.65673	6.87232e-06	0.000428073
H200010558	11065	UBE2C	Ubiquitin-conjugating enzyme E2C	UBE2C	Ubiquitin-conjugating enzyme E2 C (EC 6.3.2.19) (Ubiquitin-protein ligase C) (Ubiquitin carrier protein C) (UbcH10). [Source:Uniprot/SWISSPROT;Acc:O00762]	20	NM_181803,NM_181801,NM_181800,NM_181799,NM_181802,NM_007019	ENSG00000175063	ENST00000243893,ENST00000343198,ENST00000335046,ENST00000352551,ENST00000356455	0.446512	6.69509	5.39281	2.55025e-07	4.64342e-05
H200000653	1917	EEF1A2	Eukaryotic translation elongation factor 1 alpha 2	EEF1A2	Elongation factor 1-alpha 2 (EF-1-alpha-2) (Elongation factor 1 A-2) (eEF1A-2) (Statin S1). [Source:Uniprot/SWISSPROT;Acc:Q05639]	20	NM_001958	ENSG00000101210	ENST00000217182	0.439626	5.8661	5.3206	3.57154e-07	6.03846e-05
H200007911	5863	RGL2	Ral guanine nucleotide dissociation stimulator-like 2	RGL2	Ral guanine nucleotide dissociation stimulator-like 2 (RalGDS-like factor) (RAS-associated protein RAB2L). [Source:Uniprot/SWISSPROT;Acc:O15211]	6	NM_004761	ENSG00000056687	ENST00000323053,ENST00000323073,ENST00000299851	0.436197	7.38257	4.7277	5.07274e-06	0.000363854
H200008594	83451	ABHD11	Abhydrolase domain containing 11	WBSCR21	Williams Beuren syndrome chromosome region 21 isoform 1 [Homo sapiens]. [Source:RefSeq;Acc:NM_148912]	7	NM_148913,NM_148915,NM_031295,NM_148912	ENSG00000106077	ENST00000222800	0.432845	6.38837	5.84391	2.9215e-08	8.0426e-06
H200001048	1364	CLDN4	Claudin 4	CLDN4	Claudin-4 (Clostridium perfringens enterotoxin receptor) (CPE- receptor) (CPE-R) (Williams-Beuren syndrome chromosome region 8 protein). [Source:Uniprot/SWISSPROT;Acc:O14493]	7	NM_001305	ENSG00000189143	ENST00000360691,ENST00000340958	0.430981	7.69947	4.35595	2.40266e-05	0.00104596
H200017253	5364	PLXNB1	Plexin B1	PLXNB1	Plexin B1 precursor (Semaphorin receptor SEP). [Source:Uniprot/SWISSPROT;Acc:O43157]	3	NM_002673	ENSG00000164050	ENST00000296440,ENST00000358459	0.428299	6.68786	4.59811	8.81023e-06	0.00050863
H200003347	891	CCNB1	Cyclin B1	CCNB1	G2/mitotic-specific cyclin B1. [Source:Uniprot/SWISSPROT;Acc:P14635]	5	NM_031966	ENSG00000134057	ENST00000256442	0.427953	6.64196	4.62213	7.95971e-06	0.000483093
H200005853	10112	KIF20A	Kinesin family member 20A	KIF20A	Kinesin family member 20A (Rabkinesin-6) (Rab6-interacting kinesin- like protein) (GG10_2). [Source:Uniprot/SWISSPROT;Acc:O95235]	5	NM_005733	ENSG00000112984	ENST00000230902	0.426312	5.86766	4.7178	5.2932e-06	0.0003685
H200012276	259266	ASPM	Asp (abnormal spindle) homolog, microcephaly associated (Drosophila)	ASPM	Abnormal spindle-like microcephaly-associated protein (Abnormal spindle protein homolog) (Asp homolog). [Source:Uniprot/SWISSPROT;Acc:Q8IZT6]	1	NM_018136	ENSG00000066279	ENST00000318429,ENST00000294732	0.425268	5.99012	4.77645	4.11048e-06	0.000338071
H200001015	28969	BZW2	Basic leucine zipper and W2 domains 2	BZW2	basic leucine zipper and W2 domains 2; HSPC028 protein [Homo sapiens]. [Source:RefSeq;Acc:NM_014038]	7	NM_014038	ENSG00000136261	ENST00000258761	0.422108	7.59868	4.14467	5.58869e-05	0.00191716
H200012218	6319	SCD	Stearoyl-CoA desaturase (delta-9-desaturase)	SCD	Acyl-CoA desaturase (EC 1.14.19.1) (Stearoyl-CoA desaturase) (Fatty acid desaturase) (Delta(9)-desaturase). [Source:Uniprot/SWISSPROT;Acc:O00767]	10	NM_005063	ENSG00000099194	ENST00000266053	0.420877	8.01334	3.85289	0.000170663	0.00434365
H200003671	828	CAPS	Calcyphosine	CAPS	Calcyphosine. [Source:Uniprot/SWISSPROT;Acc:Q13938]	19	NM_004058	ENSG00000105519	ENST00000222125	0.42085	6.132	4.83559	3.17854e-06	0.000289369
H200013972	4173	MCM4	Minichromosome maintenance complex component 4	MCM4	DNA replication licensing factor MCM4 (CDC21 homolog) (P1-CDC21). [Source:Uniprot/SWISSPROT;Acc:P33991]	8	NM_005914,NM_182746	ENSG00000104738	ENST00000262105,ENST00000354057	0.418417	6.87516	5.01407	1.44459e-06	0.000148668
H200001767	22974	TPX2	TPX2, microtubule-associated, homolog (Xenopus laevis)	TPX2	Targeting protein for Xklp2 (Restricted expression proliferation associated protein 100) (p100) (Differentially expressed in lung cells 2) (DIL-2) (Protein FLS353) (Hepatocellular carcinoma-associated antigen 519). [Source:Uniprot/SWISSPROT;Acc:Q9ULW0]	20	NM_012112	ENSG00000088325	ENST00000300403,ENST00000340513	0.415883	6.16723	5.1685	7.19253e-07	0.000100145
H200016565	79980	DSN1	DSN1, MIND kinetochore complex component, homolog (S. cerevisiae)	C20orf172	-	20	NM_024918	ENSG00000149636	ENST00000339439	0.4096	6.29812	5.10879	9.43405e-07	0.000117528
H200006789	1728	NQO1	NAD(P)H dehydrogenase, quinone 1	NQO1	NAD(P)H dehydrogenase [quinone] 1 (EC 1.6.99.2) (Quinone reductase 1) (QR1) (DT-diaphorase) (DTD) (Azoreductase) (Phylloquinone reductase) (Menadione reductase). [Source:Uniprot/SWISSPROT;Acc:P15559]	16	NM_000903	ENSG00000181019	ENST00000320623	0.402041	6.95266	3.47097	0.000672373	0.0123187
H200019588	983	CDC2	Cell division cycle 2, G1 to S and G2 to M	CDC2	Cell division control protein 2 homolog (EC 2.7.1.37) (p34 protein kinase) (Cyclin-dependent kinase 1) (CDK1). [Source:Uniprot/SWISSPROT;Acc:P06493]	10	NM_033379,NM_001786	ENSG00000170312	ENST00000316629,ENST00000307250	0.394608	6.13449	4.41376	1.89735e-05	0.000863659
H200001011	29089	UBE2T	Ubiquitin-conjugating enzyme E2T (putative)	NP_054895	-	1	NM_014176	ENSG00000077152	ENST00000171466	0.393528	7.07125	3.97207	0.000108936	0.00318336
H200020421	29990	PILRB	Paired immunoglobin-like type 2 receptor beta	PILRB	paired immunoglobulin-like type 2 receptor beta isoform b; paired immunoglobin-like receptor beta; paired immunoglobulin-like receptor beta; cell surface receptor FDFACT1; cell surface receptor FDFACT2; activating receptor PILRbeta [Homo sapiens]. [Source:RefSeq;Acc:NM_175047]	7	NM_013440,NM_178238,NM_175047	ENSG00000121716	ENST00000241094	0.392618	7.85974	2.95479	0.00361862	0.0369193
H200007513	202	AIM1	Absent in melanoma 1	AIM1	Absent in melanoma 1 protein. [Source:Uniprot/SWISSPROT;Acc:Q9Y4K1]	6	XM_166300	ENSG00000112297	ENST00000230041	0.389599	6.3477	4.10322	6.57226e-05	0.00215047
H200005758	1978	EIF4EBP1	Eukaryotic translation initiation factor 4E binding protein 1	EIF4EBP1	Eukaryotic translation initiation factor 4E binding protein 1 (4E-BP1) (eIF4E-binding protein 1) (Phosphorylated heat- and acid-stable protein regulated by insulin 1) (PHAS-I). [Source:Uniprot/SWISSPROT;Acc:Q13541]	8	NM_004095	ENSG00000187840	ENST00000338825	0.387485	5.82898	5.15387	7.68831e-07	0.000101101
H200017074	114881	OSBPL7	Oxysterol binding protein-like 7	OSBPL7	Oxysterol binding protein-related protein 7 (OSBP-related protein 7) (ORP-7). [Source:Uniprot/SWISSPROT;Acc:Q9BZF2]	17	NM_017731,NM_145798	ENSG00000006025	ENST00000007414,ENST00000358006	0.386664	5.15407	3.82871	0.000186716	0.00470166
H200014659	9133	CCNB2	Cyclin B2	CCNB2	G2/mitotic-specific cyclin B2. [Source:Uniprot/SWISSPROT;Acc:O95067]	15	NM_004701	ENSG00000157456	ENST00000288207	0.385571	6.32639	4.69277	5.89271e-06	0.000387446
H200000302	6508	SLC4A3	Solute carrier family 4, anion exchanger, member 3	SLC4A3	Anion exchange protein 3 (Neuronal band 3-like protein) (Cardiac/brain band 3-like protein) (CAE3/BAE3). [Source:Uniprot/SWISSPROT;Acc:P48751]	2	NM_005070,NM_201574	ENSG00000114923	ENST00000273063,ENST00000358055	0.383564	6.24754	4.53477	1.14951e-05	0.000618385
H200004003	9134	CCNE2	Cyclin E2	CCNE2	G1/S-Specific cyclin E2. [Source:Uniprot/SWISSPROT;Acc:O96020]	8	NM_057735,NM_004702,NM_057749	ENSG00000175305	ENST00000308108,ENST00000349537	0.383499	6.03371	5.07238	1.11195e-06	0.000125728
H200007709	2550	GABBR1	Gamma-aminobutyric acid (GABA) B receptor, 1	UBD	Gamma-aminobutyric acid type B receptor, subunit 1 precursor (GABA-B receptor 1) (GABA-B-R1) (Gb1). [Source:Uniprot/SWISSPROT;Acc:Q9UBS5]	6	NM_001470,NM_021904,NM_021903,NM_021905	ENSG00000197402	ENST00000350008,ENST00000306809,ENST00000321269	0.382622	6.93405	3.21296	0.00159889	0.0215033
H200012382	51512	GTSE1	G-2 and S-phase expressed 1	GTSE1	G2 and S phase expressed protein 1 (B99 homolog). [Source:Uniprot/SWISSPROT;Acc:Q9NYZ3]	22	NM_016426	ENSG00000075218	ENST00000160874,ENST00000362055,ENST00000361934	0.381539	5.5342	5.63103	8.22959e-08	1.70023e-05
H200005673	11004	KIF2C	Kinesin family member 2C	KIF2C	Kinesin-like protein KIF2C (Mitotic centromere-associated kinesin) (MCAK) (Kinesin-like protein 6). [Source:Uniprot/SWISSPROT;Acc:Q99661]	1	NM_006845	ENSG00000142945	ENST00000271119	0.381162	5.62322	5.62139	8.61967e-08	1.70023e-05
H200019824	55585	UBE2Q1	Ubiquitin-conjugating enzyme E2Q (putative) 1	UBE2Q	ubiquitin-conjugating enzyme E2Q [Homo sapiens]. [Source:RefSeq;Acc:NM_017582]	1	NM_017582	ENSG00000160714	ENST00000292211	0.379337	9.05553	3.14074	0.00201959	0.0254275
H200012996	9498	SLC4A8	Solute carrier family 4, sodium bicarbonate cotransporter, member 8	SLC4A8	solute carrier family 4, sodium bicarbonate cotransporter, member 8 [Homo sapiens]. [Source:RefSeq;Acc:NM_004858]	12	NM_004858	ENSG00000050438	ENST00000319957,ENST00000358657	0.378545	5.6993	4.04651	8.18905e-05	0.00252193
H200013969	26039	SS18L1	Synovial sarcoma translocation gene on chromosome 18-like 1	SS18L1	SS18-like protein 1 (SYT homolog-1). [Source:Uniprot/SWISSPROT;Acc:O75177]	20	NM_015558,NM_198935	ENSG00000184402	ENST00000216863,ENST00000331758	0.375405	6.80502	4.30722	2.92672e-05	0.00115459
H200002675	57674	RNF213	Ring finger protein 213	C17orf27	-	17	NM_020914	ENSG00000173821	ENST00000336301	0.370799	7.18831	4.15921	5.27817e-05	0.00183727
H200017483	24137	KIF4A	Kinesin family member 4A	KIF4A	Chromosome-associated kinesin KIF4A (Chromokinesin). [Source:Uniprot/SWISSPROT;Acc:O95239]	X	NM_012310	ENSG00000090889	ENST00000342402	0.370595	5.60057	5.21178	5.90124e-07	8.73015e-05
H200018198	81031	SLC2A10	Solute carrier family 2 (facilitated glucose transporter), member 10	SLC2A10	Solute carrier family 2, facilitated glucose transporter, member 10 (Glucose transporter type 10). [Source:Uniprot/SWISSPROT;Acc:O95528]	20	NM_030777	ENSG00000197496	ENST00000359271	0.368924	7.33617	3.38771	0.000894025	0.0143121
H200004242	51477	ISYNA1	Myo-inositol 1-phosphate synthase A1	NP_057452	myo-inositol 1-phosphate synthase A1 [Homo sapiens]. [Source:RefSeq;Acc:NM_016368]	19	NM_016368	ENSG00000105655	ENST00000357050,ENST00000317018	0.36692	6.82394	4.21683	4.20267e-05	0.00153042
H200006980	6402	SELL	Selectin L (lymphocyte adhesion molecule 1)	SELL	L-selectin precursor (Lymph node homing receptor) (Leukocyte adhesion molecule-1) (LAM-1) (Leukocyte surface antigen Leu-8) (TQ1) (gp90-MEL) (Leukocyte-endothelial cell adhesion molecule 1) (LECAM1) (CD62L). [Source:Uniprot/SWISSPROT;Acc:P14151]	1	NM_000655	ENSG00000188404	ENST00000236147	0.359472	6.5377	4.32254	2.75111e-05	0.00114243
H200004431	79682	MLF1IP	MLF1 interacting protein	MLF1IP	MLF1 interacting protein; KSHV latent nuclear antigen interacting protein 1 [Homo sapiens]. [Source:RefSeq;Acc:NM_024629]	4	NM_024629	ENSG00000151725	ENST00000281453	0.358127	6.02289	4.86273	2.82289e-06	0.000278407
H200016221	6603	SMARCD2	SWI/SNF related, matrix associated, actin dependent regulator of chromatin, subfamily d, member 2	SMARCD2	SWI/SNF-related matrix-associated actin-dependent regulator of chromatin d2; mammalian chromatin remodeling complex BRG1-associated factor 60B; Swp73-like protein; chromatin remodeling complex BAF60B subunit; SWI/SNF complex 60 kDa subunit B; Rsc6p [Homo sapiens]. [Source:RefSeq;Acc:NM_003077]	17	NM_003077	ENSG00000108604	ENST00000225742,ENST00000323347	0.357747	6.55075	4.55734	1.04587e-05	0.000589422
H200003253	4355	MPP2	Membrane protein, palmitoylated 2 (MAGUK p55 subfamily member 2)	MPP2	MAGUK p55 subfamily member 2 (MPP2 protein) (Discs, large homolog 2). [Source:Uniprot/SWISSPROT;Acc:Q14168]	17	NM_005374	ENSG00000108852	ENST00000269095,ENST00000225995	0.355025	6.7257	2.99869	0.00316075	0.034162
H200002604	55287	TMEM40	Transmembrane protein 40	NP_060776	-	3	NM_018306	ENSG00000088726	ENST00000264728,ENST00000314124	0.350779	5.20607	5.07168	1.11546e-06	0.000125728
H200007788	8942	KYNU	Kynureninase (L-kynurenine hydrolase)	KYNU	Kynureninase (EC 3.7.1.3) (L-kynurenine hydrolase). [Source:Uniprot/SWISSPROT;Acc:Q16719]	2	NM_003937	ENSG00000115919	ENST00000264170	0.349293	5.74671	2.94553	0.00372269	0.0377238
H200017334	3892	KRT86	Keratin 86	KRTHB6	Keratin, type II cuticular HB6 (Hair keratin, type II HB6) (ghHb6). [Source:Uniprot/SWISSPROT;Acc:O43790]	12	NM_002284	ENSG00000170442	ENST00000293525	0.342486	5.43826	3.39939	0.000859275	0.0141024
H200007146	3691	ITGB4	Integrin, beta 4	ITGB4	Integrin beta-4 precursor (GP150) (CD104 antigen). [Source:Uniprot/SWISSPROT;Acc:P16144]	17	NM_000213,NM_001005731,NM_001005619	ENSG00000132470	ENST00000356981,ENST00000200181	0.340551	6.72862	3.13729	0.00204203	0.025574
H200007139	890	CCNA2	Cyclin A2	CCNA2	Cyclin A2 (Cyclin A). [Source:Uniprot/SWISSPROT;Acc:P20248]	4	NM_001237	ENSG00000145386	ENST00000274026	0.337932	5.79113	4.77469	4.14198e-06	0.000338071
H200015043	79019	CENPM	Centromere protein M	C22orf18	Proliferation associated nuclear element protein 1. [Source:Uniprot/SWISSPROT;Acc:Q9NSP4]	22	NM_024053,NM_001002876	ENSG00000100162	ENST00000215980	0.337452	6.08745	3.99785	9.87261e-05	0.00292195
H200014300	8140	SLC7A5	Solute carrier family 7 (cationic amino acid transporter, y+ system), member 5	SLC7A5	Large neutral amino acids transporter small subunit 1 (L-type amino acid transporter 1) (4F2 light chain) (4F2 LC) (4F2LC) (CD98 light chain) (Integral membrane protein E16) (hLAT1). [Source:Uniprot/SWISSPROT;Acc:Q01650]	16	NM_003486	ENSG00000103257	ENST00000261622	0.334892	6.30898	2.96236	0.00353561	0.036386
H200013409	81669	CCNL2	Cyclin L2	CCNL2	cyclin L2 [Homo sapiens]. [Source:RefSeq;Acc:NM_030937]	1_NT_079486	NM_030937	ENSG00000116148	ENST00000248352,ENST00000344606	0.333678	6.94017	3.32201	0.00111539	0.016924
H200013551	27132	CPNE7	Copine VII	CPNE7	Copine VII. [Source:Uniprot/SWISSPROT;Acc:Q9UBL6]	16	NM_153636,NM_014427	ENSG00000178773	ENST00000319518,ENST00000268720	0.332677	6.8052	3.11435	0.00219738	0.0261367
H200000478	5225	PGC	Progastricsin (pepsinogen C)	PGC	Gastricsin precursor (EC 3.4.23.3) (Pepsinogen C). [Source:Uniprot/SWISSPROT;Acc:P20142]	6	NM_002630	ENSG00000096088	ENST00000211310	0.332101	6.46136	3.54443	0.000520724	0.0103576
H200013679	3693	ITGB5	Integrin, beta 5	ITGB5	Integrin beta-5 precursor. [Source:Uniprot/SWISSPROT;Acc:P18084]	3	NM_002213	ENSG00000082781	ENST00000296181	0.331094	7.70344	3.46467	0.000687156	0.012409
H200016964	55695	NSUN5	NOL1/NOP2/Sun domain family, member 5	WBSCR20A	Williams Beuren syndrome critical region 20A isoform 2; NOL1/NOP2/sun gene family member; Williams-Beuren syndrome critical region protein 20 copy A [Homo sapiens]. [Source:RefSeq;Acc:NM_018044]	7	NM_018044	ENSG00000130305	ENST00000252594	0.330546	6.83073	3.49406	0.000620731	0.0115691
H200004862	55592	GOLGA2L1	Golgi autoantigen, golgin subfamily a, 2-like 1	NP_060070	-	12	NM_017600	ENSG00000120853	ENST00000266746	0.325821	7.16262	3.38185	0.000911975	0.0144859
H200015418	79949	C10orf81	Chromosome 10 open reading frame 81	C10orf81	-	10	-	ENSG00000148735	ENST00000354462	0.323253	5.61279	3.52309	0.000561084	0.0109759
H200007088	1033	CDKN3	Cyclin-dependent kinase inhibitor 3 (CDK2-associated dual specificity phosphatase)	CDKN3	Cyclin-dependent kinase inhibitor 3 (EC 3.1.3.48) (EC 3.1.3.16) (CDK2- associated dual specificity phosphatase) (Kinase associated phosphatase) (Cyclin-dependent kinase interacting protein 2) (Cyclin- dependent kinase interactor 1). [Source:Uniprot/SWISSPROT;Acc:Q16667]	14	NM_005192	ENSG00000100526	ENST00000336129,ENST00000335183	0.322684	6.25508	3.4973	0.000613789	0.0115691
H200015552	79957	PAQR6	Progestin and adipoQ receptor family member VI	PAQR6	progestin and adipoQ receptor family member VI isoform 1 [Homo sapiens]. [Source:RefSeq;Acc:NM_024897]	1	NM_198406,NM_024897	ENSG00000160781	ENST00000356983,ENST00000292291,ENST00000335852,ENST00000360733	0.321873	6.16281	2.90139	0.00425762	0.0421665
H200007670	8646	CHRD	Chordin	CHRD	Chordin precursor. [Source:Uniprot/SWISSPROT;Acc:Q9H2X0]	3	NM_003741,NM_177979,NM_177978	ENSG00000090539	ENST00000342610,ENST00000204604,ENST00000348986	0.316741	7.48764	3.40147	0.000853198	0.0141024
H200012689	3227	HOXC11	Homeobox C11	HOXC11	Homeobox protein Hox-C11. [Source:Uniprot/SWISSPROT;Acc:O43248]	12	NM_014212	ENSG00000123388	ENST00000243082	0.31391	5.45751	3.96751	0.000110843	0.00319957
H200016992	5130	PCYT1A	Phosphate cytidylyltransferase 1, choline, alpha	PCYT1A	Choline-phosphate cytidylyltransferase A (EC 2.7.7.15) (Phosphorylcholine transferase A) (CTP:phosphocholine cytidylyltransferase A) (CT A) (CCT A) (CCT-alpha). [Source:Uniprot/SWISSPROT;Acc:P49585]	3	NM_005017	ENSG00000161217	ENST00000337783,ENST00000292823	0.312989	6.7444	3.29434	0.00122313	0.0177617
H200011342	8507	ENC1	Ectodermal-neural cortex (with BTB-like domain)	ENC1	Ectoderm-neural cortex-1 protein (ENC-1) (P53-induced protein 10) (Nuclear matrix protein NRP/B). [Source:Uniprot/SWISSPROT;Acc:O14682]	5	NM_003633	ENSG00000171617	ENST00000302351	0.310638	7.11738	3.21037	0.00161244	0.021563
H200012301	55521	TRIM36	Tripartite motif-containing 36	TRIM36	tripartite motif protein 36; zinc-binding protein Rbcc728 [Homo sapiens]. [Source:RefSeq;Acc:NM_018700]	5	NM_018700	ENSG00000152503	ENST00000282369	0.307816	6.50297	3.01895	0.00296786	0.0331365
H200013901	4751	NEK2	NIMA (never in mitosis gene a)-related kinase 2	NEK2	Serine/threonine-protein kinase Nek2 (EC 2.7.1.37) (NimA-related protein kinase 2) (NimA-like protein kinase 1) (HSPK 21). [Source:Uniprot/SWISSPROT;Acc:P51955]	1	NM_002497	ENSG00000117650	ENST00000261456	0.30759	5.55027	4.32552	2.71816e-05	0.00114243
H200006647	5831	PYCR1	Pyrroline-5-carboxylate reductase 1	PYCR1	NAD-dependent deacetylase sirtuin 7 (EC 3.5.1.-) (SIR2-like protein 7). [Source:Uniprot/SWISSPROT;Acc:Q9NRC8]	17	NM_006907,NM_153824	ENSG00000183010	ENST00000337943,ENST00000329875	0.304237	6.52705	3.66696	0.00033705	0.00752639
H200000744	3993	LLGL2	Lethal giant larvae homolog 2 (Drosophila)	LLGL2	lethal giant larvae homolog 2 [Homo sapiens]. [Source:RefSeq;Acc:NM_004524]	17	NM_004524	ENSG00000073350	ENST00000167462	0.302615	6.88884	3.59724	0.000432279	0.00930185
H200011729	79778	MICALL2	MICAL-like 2	MLK2_HUMAN	MICAL-like protein 2. [Source:Uniprot/SWISSPROT;Acc:Q8IY33]	7	NM_182924,NM_024723	ENSG00000164877	ENST00000297508,ENST00000349486	0.297156	7.11511	3.20647	0.00163305	0.0217159
H200008210	10581	IFITM2	Interferon induced transmembrane protein 2 (1-8D)	IFITM2	Interferon-induced transmembrane protein 2 (Interferon-inducible protein 1-8D). [Source:Uniprot/SWISSPROT;Acc:Q01629]	11	NM_006435	ENSG00000185201,ENSG00000184323	ENST00000327366,ENST00000332268	0.295623	6.95484	3.16803	0.00184981	0.0237962
H200014576	64151	NCAPG	Non-SMC condensin I complex, subunit G	CND3_HUMAN	Condensin subunit 3 (Chromosome-associated protein G) (Condensin subunit CAP-G) (hCAP-G) (XCAP-G homolog) (NY-MEL-3 antigen). [Source:Uniprot/SWISSPROT;Acc:Q9BPX3]	4	NM_022346	ENSG00000109805	ENST00000251496	0.294518	5.66076	3.27622	0.00129886	0.0181918
H200006537	8836	GGH	Gamma-glutamyl hydrolase (conjugase, folylpolygammaglutamyl hydrolase)	GGH	Gamma-glutamyl hydrolase precursor (EC 3.4.19.9) (Gamma-Glu-X carboxypeptidase) (Conjugase) (GH). [Source:Uniprot/SWISSPROT;Acc:Q92820]	8	NM_003878	ENSG00000137563	ENST00000260118	0.292641	6.47863	3.25269	0.00140373	0.0194306
H200014349	8560	DEGS1	Degenerative spermatocyte homolog 1, lipid desaturase (Drosophila)	DEGS	sphingolipid delta 4 desaturase; membrane fatty acid (lipid) desaturase; dihydroceramide desaturase; degenerative spermatocyte (homolog Drosophila; lipid desaturase) [Homo sapiens]. [Source:RefSeq;Acc:NM_003676]	1	NM_144780,NM_003676	ENSG00000143753	ENST00000323699,ENST00000337097	0.288285	7.49475	2.89528	0.00433687	0.0427724
H200006992	7298	TYMS	Thymidylate synthetase	TYMS	Thymidylate synthase (EC 2.1.1.45) (TS) (TSase) (OK/SW-cl.29). [Source:Uniprot/SWISSPROT;Acc:P04818]	18	NM_001071	ENSG00000176890	ENST00000323224,ENST00000323274,ENST00000323250	0.286915	6.719	2.99957	0.00315208	0.034162
H200004788	29028	ATAD2	ATPase family, AAA domain containing 2	NP_054828	two AAA domain containing protein; PRO2000 protein [Homo sapiens]. [Source:RefSeq;Acc:NM_014109]	8	NM_014109	ENSG00000156802	ENST00000287394	0.283913	6.42101	3.13487	0.00205796	0.0256378
H200005687	990	CDC6	Cell division cycle 6 homolog (S. cerevisiae)	CDC6	Cell division control protein 6 homolog (CDC6-related protein) (p62(cdc6)) (HsCDC6) (HsCDC18). [Source:Uniprot/SWISSPROT;Acc:Q99741]	17	NM_001254	ENSG00000094804	ENST00000209728	0.28363	5.64183	3.76532	0.000235865	0.00569687
H200016541	7264	TSTA3	Tissue specific transplantation antigen P35B	TSTA3	GDP-L-fucose synthetase (EC 1.1.1.271) (FX protein) (Red cell NADP(H)- binding protein) (GDP-4-keto-6-deoxy-D-mannose-3,5-epimerase-4- reductase). [Source:Uniprot/SWISSPROT;Acc:Q13630]	8	NM_003313	ENSG00000104522	ENST00000360125,ENST00000312971	0.281784	7.09603	3.1711	0.00183154	0.02369
H200003879	54869	EPS8L1	EPS8-like 1	EPS8L1	epidermal growth factor receptor pathway substrate 8-like protein 1 isoform b; epidermal growth factor receptor pathway substrate 8-related protein 1; EPS8-related protein 1 [Homo sapiens]. [Source:RefSeq;Acc:NM_017729]	19	NM_133180,NM_017729,NM_139204	ENSG00000131037	ENST00000245618,ENST00000310075,ENST00000201647	0.280842	6.63639	3.34393	0.0010364	0.0161392
H200009446	79153	GDPD3	Glycerophosphodiester phosphodiesterase domain containing 3	NP_077283	-	16	NM_024307	ENSG00000102886	ENST00000323517,ENST00000360688	0.280811	6.04494	2.97941	0.00335484	0.0353859
H200007462	5802	PTPRS	Protein tyrosine phosphatase, receptor type, S	PTPRS	Receptor-type protein-tyrosine phosphatase S precursor (EC 3.1.3.48) (R-PTP-S) (Protein-tyrosine phosphatase sigma) (R-PTP-sigma). [Source:Uniprot/SWISSPROT;Acc:Q13332]	19	NM_002850,NM_130854,NM_130853,NM_130855	ENSG00000105426	ENST00000356037,ENST00000355005,ENST00000348075,ENST00000353284	0.275609	5.83912	3.3799	0.000917993	0.0144859
H200002701	2113	ETS1	V-ets erythroblastosis virus E26 oncogene homolog 1 (avian)	ETS1	C-ets-1 protein (p54). [Source:Uniprot/SWISSPROT;Acc:P14921]	11	NM_005238	ENSG00000134954	ENST00000319397	0.275415	6.2386	3.56276	0.000488249	0.0100494
H200012408	81620	CDT1	Chromatin licensing and DNA replication factor 1	NP_112190	DNA replication factor; Double parked, Drosophila, homolog of [Homo sapiens]. [Source:RefSeq;Acc:NM_030928]	16	NM_030928	ENSG00000167513	ENST00000301019	0.272039	5.6118	3.66784	0.00033598	0.00752639
H200006427	10948	STARD3	StAR-related lipid transfer (START) domain containing 3	STARD3	MLN 64 protein (StAR-related lipid transfer protein 3) (StARD3) (START domain-containing protein 3) (CAB1 protein). [Source:Uniprot/SWISSPROT;Acc:Q14849]	17	NM_006804	ENSG00000131748	ENST00000336308	0.268049	5.97293	3.43413	0.000763183	0.0133811
H200005239	4171	MCM2	Minichromosome maintenance complex component 2	MCM2	DNA replication licensing factor MCM2 (Minichromosome maintenance protein 2 homolog) (Nuclear protein BM28). [Source:Uniprot/SWISSPROT;Acc:P49736]	3	NM_004526	ENSG00000073111	ENST00000265056	0.267951	6.94825	2.88116	0.00452556	0.0440823
H200000430	1294	COL7A1	Collagen, type VII, alpha 1 (epidermolysis bullosa, dystrophic, dominant and recessive)	COL7A1	Collagen alpha 1(VII) chain precursor (Long-chain collagen) (LC collagen). [Source:Uniprot/SWISSPROT;Acc:Q02388]	3	NM_000094	ENSG00000114270	ENST00000328333	0.266176	5.69895	3.39298	0.000878178	0.0142373
H200006565	6878	TAF6	TAF6 RNA polymerase II, TATA box binding protein (TBP)-associated factor, 80kDa	TAF6	Transcription initiation factor TFIID subunit 6 (Transcription initiation factor TFIID 70 kDa subunit) (TAF(II)70) (TAFII-70) (TAFII- 80) (TAFII80). [Source:Uniprot/SWISSPROT;Acc:P49848]	7	NM_139123,NM_139315,NM_005641,NM_139122	ENSG00000106290	ENST00000262944,ENST00000344095	0.26208	6.69935	3.14181	0.00201267	0.0254275
H200016146	30012	TLX3	T-cell leukemia homeobox 3	TLX3	T-cell leukemia homeobox protein 3 (Homeobox protein Hox-11L2). [Source:Uniprot/SWISSPROT;Acc:O43711]	5	NM_021025	ENSG00000164438	ENST00000296921	0.260193	5.6599	3.0343	0.00282903	0.0320398
H200013380	314	AOC2	Amine oxidase, copper containing 2 (retina-specific)	AOC2	Retina-specific copper amine oxidase precursor (EC 1.4.3.6) (RAO) (Amine oxidase [copper-containing]). [Source:Uniprot/SWISSPROT;Acc:O75106]	17	NM_001158,NM_009590	ENSG00000131480	ENST00000253799	0.258192	6.08205	3.00334	0.00311544	0.03414
H200004340	57110	HRASLS	HRAS-like suppressor	HRASLS	HRAS-like suppressor. [Source:Uniprot/SWISSPROT;Acc:Q9HDD0]	3	NM_020386	ENSG00000127252	ENST00000264735	0.254079	5.34499	3.45228	0.000717114	0.0126672
H200007867	7272	TTK	TTK protein kinase	TTK	Dual specificity protein kinase TTK (EC 2.7.1.-) (PYT). [Source:Uniprot/SWISSPROT;Acc:P33981]	6	NM_003318	ENSG00000112742	ENST00000230510	0.25142	5.68972	3.31515	0.00114125	0.0170971
H200018921	114880	OSBPL6	Oxysterol binding protein-like 6	OSBPL6	Oxysterol binding protein-related protein 6 (OSBP-related protein 6) (ORP-6). [Source:Uniprot/SWISSPROT;Acc:Q9BZF3]	2	NM_032523,NM_145739	ENSG00000079156	ENST00000359685,ENST00000315022,ENST00000190611	0.251286	5.75756	3.20144	0.00166004	0.0219516
H200011745	54540	FLJ10404	Hypothetical protein FLJ10404	NP_061930	-	5	NM_019057	ENSG00000146067	ENST00000329540	0.245984	6.50941	3.00679	0.00308229	0.03414
H200010262	54106	TLR9	Toll-like receptor 9	TLR9	Toll-like receptor 9 precursor. [Source:Uniprot/SWISSPROT;Acc:Q9NR96]	3	NM_017442,NM_138688	ENSG00000173366	ENST00000360658	0.245746	6.22411	3.06272	0.00258777	0.0300257
H200006771	23542	MAPK8IP2	Mitogen-activated protein kinase 8 interacting protein 2	MAPK8IP2	C-jun-amino-terminal kinase interacting protein 2 (JNK-interacting protein 2) (JIP-2) (JNK MAP kinase scaffold protein 2) (Islet-brain-2) (IB-2) (Mitogen-activated protein kinase 8-interacting protein 2). [Source:Uniprot/SWISSPROT;Acc:Q13387]	22	NM_012324,NM_016431,NM_139124	ENSG00000008735	ENST00000008876,ENST00000341339,ENST00000329492	0.238164	6.19917	2.9922	0.00322488	0.0343842
H200014563	64359	NXN	Nucleoredoxin	NXN	nucleoredoxin; nucleoredoxin 1 [Homo sapiens]. [Source:RefSeq;Acc:NM_022463]	17	NM_022463	ENSG00000167693	ENST00000336868	0.232643	5.95087	3.10332	0.00227585	0.0268007
H200006619	4085	MAD2L1	MAD2 mitotic arrest deficient-like 1 (yeast)	MAD2L1	Mitotic spindle assembly checkpoint protein MAD2A (MAD2-like 1) (HsMAD2). [Source:Uniprot/SWISSPROT;Acc:Q13257]	4	NM_002358	ENSG00000164109	ENST00000333047,ENST00000296509	0.228148	5.70982	2.97459	0.003405	0.035505
H200019310	84656	GLYR1	Glyoxylate reductase 1 homolog (Arabidopsis)	NP_115958	cytokine-like nuclear factor n-pac; 3-hydroxyisobutyrate dehydrogenase-like [Homo sapiens]. [Source:RefSeq;Acc:NM_032569]	16	NM_032569	ENSG00000140632	ENST00000321919	0.220912	5.16365	3.28631	0.00125618	0.0178493
H200011501	257000	PLAC2	Placenta-specific 2	PLAC2	placenta-specific 2 [Homo sapiens]. [Source:RefSeq;Acc:NM_153375]	19	-	ENSG00000177408	ENST00000312785	0.213008	5.22744	3.06819	0.00254353	0.0298046
H200006185	26	ABP1	Amiloride binding protein 1 (amine oxidase (copper-containing))	ABP1	Amiloride-sensitive amine oxidase [copper-containing] precursor (EC 1.4.3.6) (Diamine oxidase) (DAO) (Amiloride-binding protein) (ABP) (Histaminase) (Kidney amine oxidase) (KAO). [Source:Uniprot/SWISSPROT;Acc:P19801]	7	NM_001091	ENSG00000002726	ENST00000360937	0.209293	5.74534	2.8716	0.00465739	0.0449961
H200006807	957	ENTPD5	Ectonucleoside triphosphate diphosphohydrolase 5	ENTPD5	Ectonucleoside triphosphate diphosphohydrolase 5 precursor (EC 3.6.1.6) (NTPDase5) (Nucleoside diphosphatase) (CD39 antigen-like 4) (ER-UDPase). [Source:Uniprot/SWISSPROT;Acc:O75356]	14	NM_001249	ENSG00000187097	ENST00000334696	-0.196358	5.30358	-2.82809	0.00530321	0.0496154
H200003299	9122	SLC16A4	Solute carrier family 16, member 4 (monocarboxylic acid transporter 5)	SLC16A4	Monocarboxylate transporter 5 (MCT 5) (MCT 4). [Source:Uniprot/SWISSPROT;Acc:O15374]	1	NM_004696	ENSG00000168679	ENST00000304624,ENST00000304635	-0.212747	5.68996	-2.85677	0.00486897	0.0464712
H200004287	5067	CNTN3	Contactin 3 (plasmacytoma associated)	CNTN3	-	3	XM_039627	ENSG00000113805	ENST00000263665	-0.219897	5.33862	-3.11868	0.00216726	0.0260401
H200010281	5742	PTGS1	Prostaglandin-endoperoxide synthase 1 (prostaglandin G/H synthase and cyclooxygenase)	PTGS1	Prostaglandin G/H synthase 1 precursor (EC 1.14.99.1) (Cyclooxygenase -1) (COX-1) (Prostaglandin-endoperoxide synthase 1) (Prostaglandin H2 synthase 1) (PGH synthase 1) (PGHS-1) (PHS 1). [Source:Uniprot/SWISSPROT;Acc:P23219]	9	NM_000962,NM_080591	ENSG00000095303	ENST00000362012,ENST00000223423	-0.222421	5.38323	-3.28555	0.00125933	0.0178493
H200010649	11027	LILRA2	Leukocyte immunoglobulin-like receptor subfamily A member 2 precursor (Leucocyte immunoglobulin-like receptor 7) (LIR-7) (Immunoglobulin- like transcript 1) (ILT-1) (CD85h antigen). [Source:Uniprot/SWISSPROT;Acc:Q8N149]	LILRA2	Leukocyte immunoglobulin-like receptor subfamily A member 2 precursor (Leucocyte immunoglobulin-like receptor 7) (LIR-7) (Immunoglobulin- like transcript 1) (ILT-1) (CD85h antigen). [Source:Uniprot/SWISSPROT;Acc:Q8N149]	19	NM_006866	ENSG00000187095	ENST00000251377,ENST00000251376	-0.223753	5.5791	-3.12572	0.00211906	0.0258288
H200012598	57633	LRRN1	Leucine rich repeat neuronal 1	LRRN1	leucine rich repeat neuronal 1 [Homo sapiens]. [Source:RefSeq;Acc:NM_020873]	3	NM_020873	ENSG00000175928	ENST00000319331	-0.225965	5.75456	-2.84967	0.00497337	0.0469003
H200010471	6505	SLC1A1	Solute carrier family 1 (neuronal/epithelial high affinity glutamate transporter, system Xag), member 1	SLC1A1	Excitatory amino acid transporter 3 (Sodium-dependent glutamate/aspartate transporter 3) (Excitatory amino-acid carrier 1) (Neuronal and epithelial glutamate transporter). [Source:Uniprot/SWISSPROT;Acc:P43005]	9	NM_004170	ENSG00000106688	ENST00000262352	-0.22999	5.46272	-3.05609	0.00264227	0.0305086
H200013714	1592	CYP26A1	Cytochrome P450, family 26, subfamily A, polypeptide 1	CYP26A1	Cytochrome P450 26 (EC 1.14.-.-) (Retinoic acid-metabolizing cytochrome) (P450 retinoic acid-inactivating 1) (P450RAI) (hP450RAI) (Retinoic acid 4-hydroxylase). [Source:Uniprot/SWISSPROT;Acc:O43174]	10	NM_057157,NM_000783	ENSG00000095596	ENST00000224356,ENST00000298083	-0.230417	5.23377	-3.11478	0.00219433	0.0261367
H200017926	54407	SLC38A2	Solute carrier family 38, member 2	SLC38A2	solute carrier family 38, member 2; amino acid transporter 2; system A amino acid transporter [Homo sapiens]. [Source:RefSeq;Acc:NM_018976]	12	NM_018976	ENSG00000134294	ENST00000256689	-0.232612	5.6279	-2.89119	0.00439076	0.042946
H200015464	57546	PDP2	Pyruvate dehydrogenase phosphatase isoenzyme 2	PDP2_HUMAN	[Pyruvate dehydrogenase [Lipoamide]]-phosphatase 2, mitochondrial precursor (EC 3.1.3.43) (PDP 2) (Pyruvate dehydrogenase phosphatase, catalytic subunit 2) (PDPC 2). [Source:Uniprot/SWISSPROT;Acc:Q9P2J9]	16	NM_020786	ENSG00000172840	ENST00000311765	-0.234039	5.36876	-3.31236	0.00115193	0.0171135
H200011847	80310	PDGFD	Platelet derived growth factor D	PDGFD	platelet derived growth factor D isoform 1 precursor; spinal cord-derived growth factor-B; iris-expressed growth factor [Homo sapiens]. [Source:RefSeq;Acc:NM_025208]	11	NM_025208,NM_033135	ENSG00000170962	ENST00000302251	-0.235232	5.99526	-2.98543	0.00329307	0.0349538
H200003537	1489	CTF1	Cardiotrophin 1	CTF1	Cardiotrophin-1 (CT-1). [Source:Uniprot/SWISSPROT;Acc:Q16619]	16	NM_001330	ENSG00000150281	ENST00000279804	-0.239417	5.54468	-3.46917	0.000676565	0.0123187
H200001426	25998	IBTK	Inhibitor of Bruton agammaglobulinemia tyrosine kinase	IBTK	-	6	NM_015525	ENSG00000005700	ENST00000306270	-0.240901	6.23013	-2.85536	0.00488955	0.0464802
H200005291	10667	FARS2	Phenylalanyl-tRNA synthetase 2, mitochondrial	FARS1	phenylalanine-tRNA synthetase [Homo sapiens]. [Source:RefSeq;Acc:NM_006567]	6	NM_006567	ENSG00000145982	ENST00000274680,ENST00000324331	-0.241722	5.79057	-3.04086	0.00277159	0.0316926
H200005072	22875	ENPP4	Ectonucleotide pyrophosphatase/phosphodiesterase 4 (putative function)	ENPP4	-	6	NM_014936	ENSG00000001561	ENST00000321037	-0.246943	5.89433	-3.37401	0.000936489	0.0146799
H200001783	57664	PLEKHA4	Pleckstrin homology domain containing, family A (phosphoinositide binding specific) member 4	PLEKHA4	Pleckstrin homology domain-containing protein family A member 4 (Phosphoinositol 3-phosphate binding protein-1) (PEPP-1). [Source:Uniprot/SWISSPROT;Acc:Q9H4M7]	19	NM_020904	ENSG00000105559	ENST00000263265,ENST00000355496	-0.247029	6.53378	-2.95902	0.00357201	0.0366015
H200009211	6309	SC5DL	Sterol-C5-desaturase (ERG3 delta-5-desaturase homolog, S. cerevisiae)-like	SC5DL	Lathosterol oxidase (EC 1.3.3.2) (Lathosterol 5-desaturase) (Delta-7- sterol 5-desaturase) (C-5 sterol desaturase) (Sterol-C5-desaturase). [Source:Uniprot/SWISSPROT;Acc:O75845]	11	NM_006918	ENSG00000109929	ENST00000264027	-0.248476	6.58368	-3.02162	0.00294335	0.0330185
H200002716	26289	AK5	Adenylate kinase 5	AK5	Adenylate kinase isoenzyme 5 (EC 2.7.4.3) (ATP-AMP transphosphorylase). [Source:Uniprot/SWISSPROT;Acc:Q9Y6K8]	1	NM_174858,NM_012093	ENSG00000154027	ENST00000361130,ENST00000344720,ENST00000354567	-0.250625	5.31228	-3.33022	0.00108517	0.0165716
H200008890	53340	SPA17	Sperm autoantigenic protein 17	SPA17	Sperm surface protein Sp17 (Sperm autoantigenic protein 17) (Sperm protein 17) (Sp17-1). [Source:Uniprot/SWISSPROT;Acc:Q15506]	11	NM_017425	ENSG00000064199	ENST00000227135	-0.254239	6.0719	-3.22938	0.00151537	0.0206142
H200016495	10602	CDC42EP3	CDC42 effector protein (Rho GTPase binding) 3	CDC42EP3	Cdc42 effector protein 3; MSE55-related protein; CRIB-containing BORG2 protein [Homo sapiens]. [Source:RefSeq;Acc:NM_006449]	2	NM_006449	ENSG00000163171	ENST00000295324	-0.254281	6.14491	-2.93127	0.00388835	0.0389989
H200017287	4148	MATN3	Matrilin 3	MATN3	Matrilin-3 precursor. [Source:Uniprot/SWISSPROT;Acc:O15232]	2	NM_002381	ENSG00000132031	ENST00000254354	-0.254808	5.51256	-3.12666	0.00211269	0.0258288
H200013940	1117	CHI3L2	Chitinase 3-like 2	CHI3L2	Chitinase 3-like protein 2 precursor (YKL-39) (Chondrocyte protein 39). [Source:Uniprot/SWISSPROT;Acc:Q15782]	1	NM_004000	ENSG00000064886	ENST00000234617	-0.261642	5.40589	-3.06319	0.00258392	0.0300257
H200006099	7857	SCG2	Secretogranin II (chromogranin C)	SCG2	Secretogranin II precursor (SgII) (Chromogranin C) [Contains: Secretoneurin (SN)]. [Source:Uniprot/SWISSPROT;Acc:P13521]	2	NM_003469	ENSG00000171951	ENST00000305409	-0.263265	5.7805	-3.45448	0.000711696	0.012666
H200006394	2209	FCGR1A	Fc fragment of IgG, high affinity Ia, receptor (CD64)	FCGR1A	High affinity immunoglobulin gamma Fc receptor I precursor (Fc-gamma RI) (FcRI) (IgG Fc receptor I) (CD64 antigen). [Source:Uniprot/SWISSPROT;Acc:P12314]	1	NM_000566	ENSG00000150337	ENST00000304242	-0.263713	6.07686	-2.86393	0.00476568	0.0456695
H200005384	23528	ZNF281	Zinc finger protein 281	ZNF281	Zinc finger protein 281 (Zinc finger DNA binding protein 99) (Transcription factor ZBP-99) (GC-box-binding zinc finger protein 1). [Source:Uniprot/SWISSPROT;Acc:Q9Y2X9]	1	NM_012482	ENSG00000162702	ENST00000294740	-0.266064	6.93168	-2.9923	0.00322389	0.0343842
H200004290	1842	ECM2	Extracellular matrix protein 2, female organ and adipocyte specific	ECM2	Extracellular matrix protein 2 precursor (Matrix glycoprotein SC1/ECM2). [Source:Uniprot/SWISSPROT;Acc:O94769]	9	NM_001393	ENSG00000106823	ENST00000223661	-0.267542	5.93936	-3.52429	0.000558742	0.0109759
H200019138	800	CALD1	Caldesmon 1	CALD1	Caldesmon (CDM). [Source:Uniprot/SWISSPROT;Acc:Q05682]	7	NM_033140,NM_033138,NM_033157,NM_033139,NM_004342	ENSG00000122786	ENST00000361388,ENST00000361901,ENST00000361675,ENST00000357507	-0.274785	7.38501	-2.8538	0.0049123	0.0465096
H200000796	10772	FUSIP1	FUS interacting protein (serine/arginine-rich) 1	FUSIP1	FUS interacting serine-arginine rich protein 1 (TLS-associated protein with Ser-Arg repeats) (TLS-associated protein with SR repeats) (TASR) (TLS-associated serine-arginine protein) (TLS-associated SR protein) (40 kDa SR-repressor protein) (SRrp40) (Splicing factor SRp38). [Source:Uniprot/SWISSPROT;Acc:O75494]	1	NM_054016	ENSG00000188529,ENSG00000189416	ENST00000343255,ENST00000338597	-0.276122	6.26773	-3.5166	0.000573938	0.0111353
H200004774	10536	LEPREL2	Leprecan-like 2	LEPREL2	leprecan-like 2; B protein; gene rich cluster, B gene; leprecan-like 2 protein; prolyl 3-hydroxylase 3 [Homo sapiens]. [Source:RefSeq;Acc:NM_014262]	12	NM_014262	ENSG00000110811	ENST00000251761,ENST00000290510	-0.276549	6.85772	-3.11948	0.00216168	0.0260401
H200012649	6019	RLN2	Relaxin 2	RLN2	Prorelaxin H2 precursor. [Source:Uniprot/SWISSPROT;Acc:P04090]	9	NM_134441,NM_005059	ENSG00000107014	ENST00000340409,ENST00000308420	-0.277857	5.36265	-3.42893	0.000776895	0.0134371
H200013040	2327	FMO2	Flavin containing monooxygenase 2 (non-functional)	FMO2	Dimethylaniline monooxygenase [N-oxide-forming] 2 (EC 1.14.13.8) (Pulmonary flavin-containing monooxygenase 2) (FMO 2) (Dimethylaniline oxidase 2) (FMO 1B1). [Source:Uniprot/SWISSPROT;Acc:Q99518]	1	NM_001460	ENSG00000094963	ENST00000209929	-0.277903	5.43368	-3.19125	0.00171587	0.0225637
H200014050	2050	EPHB4	EPH receptor B4	EPHB4	Ephrin type-B receptor 4 precursor (EC 2.7.1.112) (Tyrosine-protein kinase receptor HTK). [Source:Uniprot/SWISSPROT;Acc:P54760]	7	NM_004444	ENSG00000196411	ENST00000358173,ENST00000360620	-0.278309	7.41615	-2.99478	0.00319921	0.0343842
H200006230	288	ANK3	Ankyrin 3, node of Ranvier (ankyrin G)	ANK3	Ankyrin 3 (ANK-3) (Ankyrin G). [Source:Uniprot/SWISSPROT;Acc:Q12955]	10	NM_020987,NM_001149	ENSG00000151150	ENST00000280772,ENST00000355288	-0.278789	6.80286	-3.12443	0.00212784	0.0258288
H200002509	7107	GPR137B	G protein-coupled receptor 137B	TM7SF1	Transmembrane 7 superfamily member 1. [Source:Uniprot/SWISSPROT;Acc:O60478]	1	NM_003272	ENSG00000077585	ENST00000170703	-0.280667	6.39316	-3.18315	0.00176156	0.0229099
H200003189	770	CA11	Carbonic anhydrase XI	CA11	Carbonic anhydrase-related protein 2 precursor (CARP-2) (CA-RP II) (CA-XI) (Carbonic anhydrase-related protein 11) (CARP XI) (CA-RP XI) (UNQ211/PRO237). [Source:Uniprot/SWISSPROT;Acc:O75493]	19	NM_001217	ENSG00000063180	ENST00000084798	-0.282081	5.62406	-2.91902	0.00403606	0.0403095
H200006864	36	ACADSB	Acyl-Coenzyme A dehydrogenase, short/branched chain	ACADSB	Acyl-CoA dehydrogenase, short/branched chain specific, mitochondrial precursor (EC 1.3.99.-) (SBCAD) (2-methyl branched chain acyl-CoA dehydrogenase) (2-MEBCAD) (2-methylbutyryl-coenzyme A dehydrogenase) (2-methylbutyryl-CoA dehydrogenase). [Source:Uniprot/SWISSPROT;Acc:P45954]	10	NM_001609	ENSG00000196177	ENST00000354820	-0.282537	6.86269	-2.96271	0.00353179	0.036386
H200003898	2857	GPR34	G protein-coupled receptor 34	GPR34	Probable G protein-coupled receptor GPR34. [Source:Uniprot/SWISSPROT;Acc:Q9UPC5]	X	NM_005300	ENSG00000171659	ENST00000302553	-0.282963	5.81673	-3.90033	0.000142902	0.00384373
H200013858	2171	FABP5	Fatty acid binding protein 5 (psoriasis-associated)	FABP5	Fatty acid-binding protein, epidermal (E-FABP) (Psoriasis-associated fatty acid-binding protein homolog) (PA-FABP). [Source:Uniprot/SWISSPROT;Acc:Q01469]	11	NM_001444,XM_379976,XM_165511	ENSG00000166899,ENSG00000164687,ENSG00000181632	ENST00000300149,ENST00000297258,ENST00000314090	-0.28739	6.72902	-3.0046	0.00310334	0.03414
H200002527	79625	C4orf31	Chromosome 4 open reading frame 31	NP_078850	-	4	NM_024574	ENSG00000173376	ENST00000309554	-0.28743	5.51335	-3.11074	0.00222278	0.0263066
H200002575	5420	PODXL	Podocalyxin-like	PODXL	Podocalyxin-like protein 1 precursor. [Source:Uniprot/SWISSPROT;Acc:O00592]	7	NM_005397	ENSG00000128567	ENST00000322985	-0.287567	6.70857	-3.30169	0.00119361	0.01744
H200000383	2922	GRP	Gastrin-releasing peptide	GRP	Gastrin-releasing peptide precursor (GRP) [Contains: Neuromedin C (GRP-10)]. [Source:Uniprot/SWISSPROT;Acc:P07492]	18	NM_002091	ENSG00000134443	ENST00000256857	-0.290682	6.04692	-3.03849	0.00279226	0.0317754
H200003262	6039	RNASE6	Ribonuclease, RNase A family, k6	RNASE6	Ribonuclease K6 precursor (EC 3.1.27.-) (RNase K6). [Source:Uniprot/SWISSPROT;Acc:Q93091]	14	NM_005615	ENSG00000169413	ENST00000304677	-0.292452	6.4393	-3.40106	0.000854382	0.0141024
H200019405	53827	FXYD5	FXYD domain containing ion transport regulator 5	FXYD5	FXYD domain-containing ion transport regulator 5 precursor (Dysadherin) (HSPC113). [Source:Uniprot/SWISSPROT;Acc:Q96DB9]	19	NM_144779,NM_014164	ENSG00000089327	ENST00000342879,ENST00000203155	-0.293807	6.88609	-2.94495	0.00372935	0.0377238
H200004850	3790	KCNS3	Potassium voltage-gated channel, delayed-rectifier, subfamily S, member 3	KCNS3	Potassium voltage-gated channel subfamily S member 3 (Voltage-gated potassium channel subunit Kv9.3) (Delayed-rectifier K(+) channel alpha subunit 3). [Source:Uniprot/SWISSPROT;Acc:Q9BQ31]	2	NM_002252	ENSG00000170745	ENST00000304101	-0.296544	6.38775	-3.46263	0.000692009	0.012409
H200019837	79618	HMBOX1	Homeobox containing 1	NP_078843	-	8	NM_024567	ENSG00000147421	ENST00000355231	-0.296648	6.40642	-3.24275	0.00145036	0.019844
H200012753	27306	PGDS	Prostaglandin D2 synthase, hematopoietic	PGD2_HUMAN	Glutathione-requiring prostaglandin D synthase (EC 5.3.99.2) (Glutathione-dependent PGD synthetase) (Prostaglandin-H2 D-isomerase) (Hematopoietic prostaglandin D synthase) (H-PGDS). [Source:Uniprot/SWISSPROT;Acc:O60760]	4	NM_014485	ENSG00000163106	ENST00000295256	-0.296904	5.80515	-4.04497	8.2377e-05	0.00252193
H200006069	231	AKR1B1	Aldo-keto reductase family 1, member B1 (aldose reductase)	AKR1B1	Aldose reductase (EC 1.1.1.21) (AR) (Aldehyde reductase). [Source:Uniprot/SWISSPROT;Acc:P15121]	7	NM_001628	ENSG00000085662	ENST00000285930	-0.298977	6.74433	-3.54881	0.000512779	0.0103576
H200006652	596	BCL2	B-cell CLL/lymphoma 2	BCL2	Apoptosis regulator Bcl-2. [Source:Uniprot/SWISSPROT;Acc:P10415]	18	NM_000633	ENSG00000171791	ENST00000333681	-0.306493	6.84701	-3.15458	0.00193176	0.0245832
H200006089	4190	MDH1	Malate dehydrogenase 1, NAD (soluble)	MDH1	Malate dehydrogenase, cytoplasmic (EC 1.1.1.37). [Source:Uniprot/SWISSPROT;Acc:P40925]	2	NM_005917	ENSG00000014641	ENST00000233114	-0.306765	8.37111	-2.96299	0.00352876	0.036386
H200015913	50508	NOX3	NADPH oxidase 3	NOX3	NADPH oxidase 3; NADPH oxidase catalytic subunit-like 3 [Homo sapiens]. [Source:RefSeq;Acc:NM_015718]	6	NM_015718	ENSG00000074771	ENST00000159060	-0.30757	6.10145	-2.86618	0.00473374	0.0455478
H200013884	4065	LY75	Lymphocyte antigen 75	LY75	Lymphocyte antigen 75 precursor (DEC-205) (CD205 antigen) (gp200-MR6). [Source:Uniprot/SWISSPROT;Acc:O60449]	2	NM_002349	ENSG00000054219	ENST00000263636	-0.308414	6.34198	-3.5462	0.000517508	0.0103576
H200007028	6285	S100B	S100 calcium binding protein B	S100B	S-100 protein, beta chain. [Source:Uniprot/SWISSPROT;Acc:P04271]	21	NM_006272	ENSG00000160307	ENST00000291700	-0.311706	5.75319	-3.13218	0.00207572	0.0257238
H200003052	55529	TMEM55A	Transmembrane protein 55A	NP_061180	-	8	NM_018710	ENSG00000155099	ENST00000285419	-0.312358	5.98795	-4.0974	6.72304e-05	0.00215047
H200012717	2788	GNG7	Guanine nucleotide binding protein (G protein), gamma 7	GNG7	Guanine nucleotide-binding protein G(I)/G(S)/G(O) gamma-7 subunit. [Source:Uniprot/SWISSPROT;Acc:O60262]	19	NM_052847	ENSG00000176533	ENST00000323883	-0.312839	5.87716	-4.27248	3.3656e-05	0.0012849
H200016634	55623	THUMPD1	THUMP domain containing 1	THUMPD1	THUMP domain containing 1 [Homo sapiens]. [Source:RefSeq;Acc:NM_017736]	16	NM_017736	ENSG00000066654	ENST00000173569	-0.31295	7.0304	-3.63978	0.000371529	0.00814268
H200010908	54522	ANKRD16	Ankyrin repeat domain 16	ANKRD16	-	10	XM_166138	ENSG00000134461	ENST00000191063,ENST00000256878	-0.315742	6.65083	-2.94009	0.00378513	0.0381251
H200014658	9077	DIRAS3	DIRAS family, GTP-binding RAS-like 3	ARHI	Rho-related GTP-binding protein RhoI. [Source:Uniprot/SWISSPROT;Acc:O95661]	1	NM_004675	ENSG00000162595	ENST00000294603	-0.318175	5.31946	-3.42464	0.000788387	0.0134964
H200006579	1524	CX3CR1	Chemokine (C-X3-C motif) receptor 1	CX3CR1	CX3C chemokine receptor 1 (C-X3-C CKR-1) (CX3CR1) (Fractalkine receptor) (GPR13) (V28) (Beta chemokine receptor-like 1) (CMK-BRL-1) (CMKBLR1). [Source:Uniprot/SWISSPROT;Acc:P49238]	3	NM_001337	ENSG00000168329	ENST00000358309,ENST00000301979	-0.3196	5.6491	-4.11774	6.21029e-05	0.00207438
H200014084	10234	LRRC17	Leucine rich repeat containing 17	LRRC17	Leucine-rich repeat-containing protein 17 precursor (p37NB) (UNQ3076/PRO9909). [Source:Uniprot/SWISSPROT;Acc:Q8N6Y2]	7	NM_005824	ENSG00000128606	ENST00000249377,ENST00000339431	-0.320207	6.44445	-3.495	0.000618705	0.0115691
H200017402	51146	A4GNT	Alpha-1,4-N-acetylglucosaminyltransferase	A4GNT	Alpha-1,4-N-acetylglucosaminyltransferase (EC 2.4.1.-) (Alpha4GnT). [Source:Uniprot/SWISSPROT;Acc:Q9UNA3]	3	NM_016161	ENSG00000118017	ENST00000236709	-0.320756	6.34428	-3.24851	0.00142319	0.0195855
H200006373	5768	QSOX1	Quiescin Q6 sulfhydryl oxidase 1	QSCN6	quiescin Q6 isoform a [Homo sapiens]. [Source:RefSeq;Acc:NM_002826]	1	NM_002826,NM_001004128	ENSG00000116260	ENST00000335913	-0.320767	7.49651	-3.48808	0.000633744	0.0117193
H200000249	4620	MYH2	Myosin heavy chain, skeletal muscle, adult 2 (Myosin heavy chain IIa) (MyHC-IIa). [Source:Uniprot/SWISSPROT;Acc:Q9UKX2]	MYH2	Myosin heavy chain, skeletal muscle, adult 2 (Myosin heavy chain IIa) (MyHC-IIa). [Source:Uniprot/SWISSPROT;Acc:Q9UKX2]	17	NM_017534	ENSG00000125414	ENST00000245503	-0.322817	6.04066	-3.72755	0.000270739	0.00634495
H200006155	929	CD14	CD14 molecule	CD14	Monocyte differentiation antigen CD14 precursor (Myeloid cell-specific leucine-rich glycoprotein). [Source:Uniprot/SWISSPROT;Acc:P08571]	5	NM_000591	ENSG00000170458	ENST00000302014	-0.329513	7.61463	-3.28944	0.00124321	0.0178493
H200012604	3553	IL1B	Interleukin 1, beta	IL1B	Interleukin-1 beta precursor (IL-1 beta) (Catabolin). [Source:Uniprot/SWISSPROT;Acc:P01584]	2	NM_000576	ENSG00000125538	ENST00000263341	-0.329654	5.55346	-4.50302	1.31225e-05	0.000664473
H200002954	8819	SAP30	Sin3A-associated protein, 30kDa	SAP30	sin3 associated polypeptide p30 [Homo sapiens]. [Source:RefSeq;Acc:NM_003864]	4	NM_003864	ENSG00000164105	ENST00000296504	-0.331144	6.86004	-3.71282	0.000285617	0.00656365
H200005552	11010	GLIPR1	GLI pathogenesis-related 1 (glioma)	GLIPR1	Glioma pathogenesis-related protein 1 (GliPR 1) (RTVP-1 protein). [Source:Uniprot/SWISSPROT;Acc:P48060]	12	NM_006851	ENSG00000139278	ENST00000266659	-0.331165	6.25824	-4.19908	4.50944e-05	0.00161725
H200003171	9863	MAGI2	Membrane associated guanylate kinase, WW and PDZ domain containing 2	AIP1_HUMAN	Atrophin-1 interacting protein 1 (Atrophin-1 interacting protein A) (Membrane associated guanylate kinase inverted-2) (MAGI-2). [Source:Uniprot/SWISSPROT;Acc:Q86UL8]	7	NM_012301	ENSG00000187391	ENST00000344634,ENST00000354212	-0.332116	6.02862	-3.39781	0.000863897	0.0141024
H200003045	85004	RERG	RAS-like, estrogen-regulated, growth inhibitor	RERG	RAS-like, estrogen-regulated, growth inhibitor; RAS-like, estrogen-regulated, growth-inhibitor [Homo sapiens]. [Source:RefSeq;Acc:NM_032918]	12	NM_032918	ENSG00000134533	ENST00000256953	-0.334176	7.27948	-2.89184	0.00438213	0.042946
H200010635	8321	FZD1	Frizzled homolog 1 (Drosophila)	FZD1	Frizzled 1 precursor (Frizzled-1) (Fz-1) (hFz1) (FzE1). [Source:Uniprot/SWISSPROT;Acc:Q9UP38]	7	NM_003505	ENSG00000157240	ENST00000287934	-0.336277	6.61172	-4.11724	6.22225e-05	0.00207438
H200014470	80031	SEMA6D	Sema domain, transmembrane domain (TM), and cytoplasmic domain, (semaphorin) 6D	NP_705871	semaphorin 6D isoform 1 precursor [Homo sapiens]. [Source:RefSeq;Acc:NM_020858]	15	NM_153619,NM_153618,NM_153617,NM_153616,NM_020858	ENSG00000137872	ENST00000354744,ENST00000316364,ENST00000358066,ENST00000355997	-0.338078	5.51643	-3.27353	0.00131047	0.0182464
H200005535	5627	PROS1	Protein S (alpha)	PROS1	Vitamin K-dependent protein S precursor. [Source:Uniprot/SWISSPROT;Acc:P07225]	3	NM_000313	ENSG00000184500	ENST00000348974	-0.340332	6.54745	-3.73798	0.000260643	0.00616941
H200004204	2743	GLRB	Glycine receptor, beta	GLRB	Glycine receptor beta chain precursor (Glycine receptor 58 kDa subunit). [Source:Uniprot/SWISSPROT;Acc:P48167]	4	NM_000824	ENSG00000109738	ENST00000264428	-0.342107	5.74228	-3.96058	0.000113801	0.00320675
H200013788	26040	SETBP1	SET binding protein 1	SETBP1	SET-binding protein (SEB). [Source:Uniprot/SWISSPROT;Acc:Q9Y6X0]	18	NM_015559	ENSG00000152217	ENST00000282030	-0.342257	6.93273	-3.79763	0.000209453	0.00516432
H200019173	6654	SOS1	Son of sevenless homolog 1 (Drosophila)	SOS1	Son of sevenless protein homolog 1 (SOS-1). [Source:Uniprot/SWISSPROT;Acc:Q07889]	2	NM_005633	ENSG00000115904	ENST00000263879	-0.343568	6.05767	-4.2872	3.17236e-05	0.00123098
H200009537	116362	RBP7	Retinol binding protein 7, cellular	RBP7	Retinol-binding protein IV, cellular (CRBP-IV) (CRBP4) (Retinoid binding protein 7). [Source:Uniprot/SWISSPROT;Acc:Q96R05]	1	NM_052960	ENSG00000162444	ENST00000315901,ENST00000294435	-0.3458	6.3872	-3.69678	0.000302696	0.00688924
H200004771	4066	LYL1	Lymphoblastic leukemia derived sequence 1	LYL1	Lyl-1 protein (Lymphoblastic leukemia derived sequence 1). [Source:Uniprot/SWISSPROT;Acc:P12980]	19	NM_005583	ENSG00000104903	ENST00000264824	-0.34939	6.64564	-3.31697	0.00113433	0.0170971
H200004139	56675	NRIP3	Nuclear receptor interacting protein 3	NRIP3	Nuclear receptor interacting protein 3 (Sarcoma antigen NY-SAR-105). [Source:Uniprot/SWISSPROT;Acc:Q9NQ35]	11	NM_020645	ENSG00000175352	ENST00000309166	-0.350848	5.68668	-3.16488	0.00186869	0.0239092
H200006236	1009	CDH11	Cadherin 11, type 2, OB-cadherin (osteoblast)	CDH11	Cadherin-11 precursor (Osteoblast-cadherin) (OB-cadherin) (OSF-4). [Source:Uniprot/SWISSPROT;Acc:P55287]	16	NM_033664,NM_001797	ENSG00000140937	ENST00000268603	-0.355859	7.02364	-3.42862	0.000777728	0.0134371
H200002365	2330	FMO5	Flavin containing monooxygenase 5	FMO5	Dimethylaniline monooxygenase [N-oxide-forming] 5 (EC 1.14.13.8) (Hepatic flavin-containing monooxygenase 5) (FMO 5) (Dimethylaniline oxidase 5). [Source:Uniprot/SWISSPROT;Acc:P49326]	1	NM_001461	ENSG00000131781	ENST00000254090	-0.355916	6.13356	-3.51122	0.000584794	0.0112417
H200006324	5825	ABCD3	ATP-binding cassette, sub-family D (ALD), member 3	ABCD3	ATP-binding cassette, sub-family D, member 3 (70 kDa peroxisomal membrane protein) (PMP70). [Source:Uniprot/SWISSPROT;Acc:P28288]	1	NM_002858	ENSG00000117528	ENST00000263889	-0.356133	7.56447	-3.38743	0.000894883	0.0143121
H200002158	8863	PER3	Period homolog 3 (Drosophila)	PER3	Period circadian protein 3 (hPER3). [Source:Uniprot/SWISSPROT;Acc:P56645]	1	NM_016831	ENSG00000049246	ENST00000361923,ENST00000168666	-0.357169	6.87789	-4.09946	6.66928e-05	0.00215047
H200000108	4300	MLLT3	Myeloid/lymphoid or mixed-lineage leukemia (trithorax homolog, Drosophila); translocated to, 3	MLLT3	AF-9 protein. [Source:Uniprot/SWISSPROT;Acc:P42568]	9	NM_004529	ENSG00000171843	ENST00000304275	-0.35828	5.99551	-4.43162	1.76317e-05	0.000863659
H200004893	84332	DYDC2	DPY30 domain containing 2	NP_115748	-	10	NM_032372	ENSG00000133665	ENST00000256039,ENST00000316132	-0.358508	5.63825	-3.42092	0.000798469	0.0134998
H200000702	5241	PGR	Progesterone receptor	PGR	Progesterone receptor (PR). [Source:Uniprot/SWISSPROT;Acc:P06401]	11	NM_000926	ENSG00000082175	ENST00000325455,ENST00000309109,ENST00000263463	-0.360384	5.40483	-3.64189	0.000368744	0.00814268
H200000981	10529	NEBL	Nebulette	NEBL	Nebulette (Actin-binding Z-disk protein). [Source:Uniprot/SWISSPROT;Acc:O76041]	10	NM_006393	ENSG00000078114	ENST00000311749	-0.360845	6.9092	-4.22447	4.07697e-05	0.00150784
H200003891	5813	PURA	Purine-rich element binding protein A	PURA	Transcriptional activator protein PUR-alpha (Purine-rich single- stranded DNA-binding protein alpha). [Source:Uniprot/SWISSPROT;Acc:Q00577]	5	NM_005859	ENSG00000185129	ENST00000331327	-0.363986	6.43483	-4.41837	1.86183e-05	0.000863659
H200013414	8660	IRS2	Insulin receptor substrate 2	IRS2	Insulin receptor substrate-2 (IRS-2). [Source:Uniprot/SWISSPROT;Acc:Q9Y4H2]	13	NM_003749	ENSG00000185950	ENST00000331375	-0.364669	6.18417	-3.7131	0.000285325	0.00656365
H200013811	6594	SMARCA1	SWI/SNF related, matrix associated, actin dependent regulator of chromatin, subfamily a, member 1	SMARCA1	Possible global transcription activator SNF2L1. [Source:Uniprot/SWISSPROT;Acc:P28370]	X	NM_003069,NM_139035	ENSG00000102038	ENST00000218157,ENST00000339050	-0.364688	6.56785	-3.59445	0.000436564	0.00930944
H200004077	79901	CYBRD1	Cytochrome b reductase 1	CYBRD1	cytochrome b reductase 1; duodenal cytochrome b; cytochrome b reducatse 1 [Homo sapiens]. [Source:RefSeq;Acc:NM_024843]	2	NM_024843	ENSG00000071967	ENST00000321348	-0.367645	8.53473	-3.02446	0.00291734	0.0328826
H200011925	1295	COL8A1	Collagen, type VIII, alpha 1	COL8A1	Collagen alpha 1(VIII) chain precursor (Endothelial collagen). [Source:Uniprot/SWISSPROT;Acc:P27658]	3	NM_001850,NM_020351	ENSG00000144810	ENST00000261037,ENST00000347398	-0.370946	6.23879	-3.91657	0.00013443	0.00374348
H200006959	9358	ITGBL1	Integrin, beta-like 1 (with EGF-like repeat domains)	ITGBL1	integrin, beta-like 1 (with EGF-like repeat domains) [Homo sapiens]. [Source:RefSeq;Acc:NM_004791]	13	NM_004791	ENSG00000198542	ENST00000355866	-0.37611	7.05721	-4.04269	8.31054e-05	0.00252193
H200010600	57507	ZNF608	Zinc finger protein 608	Q9ULD9	-	5	NM_020747	ENSG00000168916	ENST00000306315	-0.376188	5.5223	-4.51174	1.26548e-05	0.000664473
H200002500	23303	KIF13B	Kinesin family member 13B	KIF13B	Kinesin-like protein KIF13B (Kinesin-like protein GAKIN). [Source:Uniprot/SWISSPROT;Acc:Q9NQT8]	8	NM_015254	ENSG00000197892	ENST00000361438,ENST00000355514,ENST00000357808	-0.377437	6.95974	-4.35312	2.43041e-05	0.00104596
H200001141	30008	EFEMP2	EGF-containing fibulin-like extracellular matrix protein 2	EFEMP2	EGF-containing fibulin-like extracellular matrix protein 2 precursor (Fibulin-4) (FIBL-4) (UPH1 protein) (UNQ200/PRO226). [Source:Uniprot/SWISSPROT;Acc:O95967]	11	NM_016938	ENSG00000172638	ENST00000307998	-0.377523	6.44776	-4.68475	6.0982e-06	0.00039012
H200002810	51232	CRIM1	Cysteine rich transmembrane BMP regulator 1 (chordin-like)	CRIM1	cysteine-rich motor neuron 1; cysteine-rich repeat-containing protein S52 precursor [Homo sapiens]. [Source:RefSeq;Acc:NM_016441]	2	NM_016441	ENSG00000150938	ENST00000280527	-0.379746	6.67885	-4.23778	3.86642e-05	0.00145267
H200021073	4071	TM4SF1	Transmembrane 4 L six family member 1	TM4SF1	Transmembrane 4 superfamily member 1 (Tumor-associated antigen L6) (Membrane component, surface marker 1) (M3S1). [Source:Uniprot/SWISSPROT;Acc:P30408]	3	NM_014220	ENSG00000169908	ENST00000305366	-0.379853	6.45694	-3.28841	0.00124746	0.0178493
H200001945	116844	LRG1	Leucine-rich alpha-2-glycoprotein 1	LRG1	Leucine-rich alpha-2-glycoprotein precursor (LRG). [Source:Uniprot/SWISSPROT;Acc:P02750]	19	NM_052972	ENSG00000171236	ENST00000306390	-0.382174	6.86812	-3.21414	0.00159273	0.0215033
H200014409	57562	KIAA1377	KIAA1377	Q9P2H0	-	11	NM_020802	ENSG00000110318	ENST00000263468	-0.384032	5.65259	-4.81108	3.53695e-06	0.000310073
H200001854	10468	FST	Follistatin	FST	Follistatin precursor (FS) (Activin-binding protein). [Source:Uniprot/SWISSPROT;Acc:P19883]	5	NM_006350,NM_013409	ENSG00000134363	ENST00000256759	-0.386629	6.00014	-3.99777	9.87562e-05	0.00292195
H200000951	27122	DKK3	Dickkopf homolog 3 (Xenopus laevis)	DKK3	Dickkopf related protein-3 precursor (Dkk-3) (Dickkopf-3) (hDkk-3) (UNQ258/PRO295). [Source:Uniprot/SWISSPROT;Acc:Q9UBP4]	11	NM_013253,NM_015881	ENSG00000050165	ENST00000326932	-0.387895	6.88726	-3.90063	0.000142745	0.00384373
H200001536	57509	MTUS1	Mitochondrial tumor suppressor 1	MTUS1	mitochondrial tumor suppressor 1 isoform 3; transcription factor MTSG1; erythroid differentiation-related gene; mitochondrial tumor suppressor gene 1; AT2 receptor-interacting protein [Homo sapiens]. [Source:RefSeq;Acc:NM_001001927]	8	NM_001001924,NM_001001925,NM_001001931,NM_001001927,NM_020749	ENSG00000129422	ENST00000297488,ENST00000262102	-0.388898	6.94682	-3.86935	0.000160497	0.00417469
H200003092	51313	C4orf18	Chromosome 4 open reading frame 18	NP_057697	-	4	NM_016613	ENSG00000164125	ENST00000337222,ENST00000296530,ENST00000322316	-0.389156	8.05408	-3.33984	0.00105072	0.0162344
H200013530	79838	TMC5	Transmembrane channel-like 5	TMC5	transmembrane channel-like 5 [Homo sapiens]. [Source:RefSeq;Acc:NM_024780]	16	NM_024780	ENSG00000103534	ENST00000219821	-0.389387	6.25585	-2.97487	0.00340208	0.035505
H200013841	4013	LOH11CR2A	Loss of heterozygosity, 11, chromosomal region 2, gene A	LOH11CR2A	Loss of heterozygosity 11 chromosomal region 2 gene A protein (Breast cancer suppressor candidate 1) (BCSC-1). [Source:Uniprot/SWISSPROT;Acc:O00534]	11	NM_014622	ENSG00000110002	ENST00000278921	-0.392429	6.20254	-4.41993	1.84991e-05	0.000863659
H200001634	2274	FHL2	Four and a half LIM domains 2	FHL2	Skeletal muscle LIM-protein 3 (SLIM 3) (LIM-domain protein DRAL) (Four and a half LIM domains protein 2) (FHL-2). [Source:Uniprot/SWISSPROT;Acc:Q14192]	2	NM_201557,NM_201555,NM_201556,NM_001450	ENSG00000115641	ENST00000322142,ENST00000344213,ENST00000358129,ENST00000336660	-0.396205	7.8442	-3.05288	0.00266909	0.0306687
H200017065	27086	FOXP1	Forkhead box P1	FOXP1	Forkhead box protein P1 (HSPC215). [Source:Uniprot/SWISSPROT;Acc:Q9H334]	3	NM_032682	ENSG00000114861	ENST00000342334,ENST00000358280,ENST00000318789,ENST00000356973,ENST00000339693,ENST00000318796	-0.397022	6.71949	-4.3113	2.87888e-05	0.00115459
H200019156	1958	EGR1	Early growth response 1	EGR1	Early growth response protein 1 (EGR-1) (Krox-24 protein) (ZIF268) (Nerve growth factor-induced protein A) (NGFI-A) (Transcription factor ETR103) (Zinc finger protein 225) (AT225). [Source:Uniprot/SWISSPROT;Acc:P18146]	5	NM_001964	ENSG00000120738	ENST00000239938	-0.397888	7.64295	-2.83022	0.00526977	0.0494982
H200017471	23678	SGK3	Serum/glucocorticoid regulated kinase family, member 3	SGKL	Serine/threonine-protein kinase Sgk3 (EC 2.7.1.37) (Serum/glucocorticoid regulated kinase 3) (Serum/glucocorticoid regulated kinase-like). [Source:Uniprot/SWISSPROT;Acc:Q96BR1]	8	NM_013257,NM_170709	ENSG00000104205	ENST00000262211,ENST00000345714	-0.41073	6.957	-3.27845	0.00128933	0.0181658
H200003296	54741	LEPR	Leptin receptor gene-related protein (OB-R gene related protein) (OB- RGRP). [Source:Uniprot/SWISSPROT;Acc:O15243]	LEPR	Leptin receptor gene-related protein (OB-R gene related protein) (OB- RGRP). [Source:Uniprot/SWISSPROT;Acc:O15243]	1	NM_017526	ENSG00000116678	ENST00000235319	-0.411449	6.92162	-4.6161	8.16566e-06	0.000483203
H200005661	5586	PKN2	Protein kinase N2	PKN2	Protein kinase C-like 2 (EC 2.7.1.-) (Protein-kinase C-related kinase 2). [Source:Uniprot/SWISSPROT;Acc:Q16513]	1	NM_006256	ENSG00000065243	ENST00000361935,ENST00000361145	-0.411608	6.86839	-4.31421	2.84527e-05	0.00115459
H200006111	7832	BTG2	BTG family, member 2	BTG2	BTG2 protein (NGF-inducible anti-proliferative protein PC3). [Source:Uniprot/SWISSPROT;Acc:P78543]	1	NM_006763	ENSG00000159388	ENST00000290551	-0.412052	7.64222	-3.74988	0.000249572	0.00596703
H200017072	8490	RGS5	Regulator of G-protein signaling 5	RGS5	Regulator of G-protein signaling 5 (RGS5). [Source:Uniprot/SWISSPROT;Acc:O15539]	1	NM_003617	ENSG00000143248	ENST00000313961	-0.419232	6.99798	-3.88342	0.000152267	0.00400493
H200004452	85012	TCEAL3	Transcription elongation factor A (SII)-like 3	TCEAL3	-	X	NM_032926,NM_001006933,NM_001006938	ENSG00000196507	ENST00000243286	-0.426899	7.89865	-3.8085	0.000201217	0.00501347
H200001910	22836	RHOBTB3	Rho-related BTB domain containing 3	RHOBTB3	Rho-related BTB domain-containing protein 3. [Source:Uniprot/SWISSPROT;Acc:O94955]	5	NM_014899	ENSG00000164292	ENST00000296731	-0.430975	7.3018	-3.86385	0.000163828	0.00421502
H200016296	1733	DIO1	Deiodinase, iodothyronine, type I	DIO1	Type I iodothyronine deiodinase (EC 1.97.1.10) (Type-I 5'deiodinase) (DIOI) (Type 1 DI) (5DI). [Source:Uniprot/SWISSPROT;Acc:P49895]	1	NM_213593,NM_000792	ENSG00000181150	ENST00000322679,ENST00000361921	-0.433401	5.61332	-3.31109	0.0011568	0.0171135
H200012310	1473	CST5	Cystatin D	CST5	Cystatin D precursor. [Source:Uniprot/SWISSPROT;Acc:P28325]	20	NM_001900	ENSG00000170367	ENST00000304710	-0.444588	5.86669	-2.97856	0.00336368	0.0353859
H200006265	2202	EFEMP1	EGF-containing fibulin-like extracellular matrix protein 1	EFEMP1	EGF-containing fibulin-like extracellular matrix protein 1 precursor (Fibulin-3) (FIBL-3) (Fibrillin-like protein) (Extracellular protein S1-5). [Source:Uniprot/SWISSPROT;Acc:Q12805]	2	NM_004105,NM_018894	ENSG00000115380	ENST00000355426,ENST00000309781,ENST00000351020,ENST00000337611	-0.46147	7.66278	-3.33828	0.00105623	0.0162344
H200003548	2353	FOS	V-fos FBJ murine osteosarcoma viral oncogene homolog	FOS	Proto-oncogene protein c-fos (Cellular oncogene fos) (G0/G1 switch regulatory protein 7). [Source:Uniprot/SWISSPROT;Acc:P01100]	14	NM_005252	ENSG00000170345	ENST00000303562	-0.462391	8.3212	-3.00054	0.00314261	0.034162
H200001526	25994	HIGD1A	HIG1 domain family, member 1A	NP_054775	-	3	NM_014056	ENSG00000181061	ENST00000321331	-0.463052	7.80421	-3.96292	0.000112795	0.00320675
H200001968	58475	MS4A7	Membrane-spanning 4-domains, subfamily A, member 7	MS4A7	Membrane-spanning 4-domains subfamily A member 7 (CD20/FC-epsilon-RI- beta family member 4) (Four-span transmembrane protein 2) (CD20 antigen-like 4). [Source:Uniprot/SWISSPROT;Acc:Q9GZW8]	11	NM_021201,NM_206938,NM_206939,NM_206940	ENSG00000166927	ENST00000358246,ENST00000361879,ENST00000300184	-0.465833	7.13113	-3.55389	0.00050372	0.0102785
H200001940	54829	ASPN	Asporin	ASPN	Asporin precursor (Periodontal ligament associated protein-1) (PLAP-1) (UNQ215/PRO241). [Source:Uniprot/SWISSPROT;Acc:Q9BXN1]	9	NM_017680	ENSG00000106819	ENST00000223657	-0.469971	8.10759	-2.9131	0.00410916	0.0408671
H200006103	5860	QDPR	Quinoid dihydropteridine reductase	QDPR	Dihydropteridine reductase (EC 1.5.1.34) (HDHPR) (Quinoid dihydropteridine reductase). [Source:Uniprot/SWISSPROT;Acc:P09417]	4	NM_000320	ENSG00000151552	ENST00000281243	-0.472716	7.40636	-4.16243	5.21179e-05	0.00183727
H200000084	6696	SPP1	Secreted phosphoprotein 1 (osteopontin, bone sialoprotein I, early T-lymphocyte activation 1)	SPP1	Osteopontin precursor (Bone sialoprotein 1) (Urinary stone protein) (Secreted phosphoprotein 1) (SPP-1) (Nephropontin) (Uropontin). [Source:Uniprot/SWISSPROT;Acc:P10451]	4	NM_000582	ENSG00000118785	ENST00000237623,ENST00000360804,ENST00000359072,ENST00000237622	-0.48178	7.42702	-3.00525	0.00309704	0.03414
H200000751	4925	NUCB2	Nucleobindin 2	NUCB2	Nucleobindin 2 precursor (DNA-binding protein NEFA). [Source:Uniprot/SWISSPROT;Acc:P80303]	11	NM_005013	ENSG00000070081	ENST00000323688	-0.490769	7.90371	-3.8834	0.000152279	0.00400493
H200006296	5549	PRELP	Proline/arginine-rich end leucine-rich repeat protein	PRELP	Prolargin precursor (Proline-arginine-rich end leucine-rich repeat protein). [Source:Uniprot/SWISSPROT;Acc:P51888]	1	NM_002725,NM_201348	ENSG00000188783	ENST00000343110	-0.498322	6.40998	-4.53831	1.13265e-05	0.000618385
H200006184	5108	PCM1	Pericentriolar material 1	PCM1	pericentriolar material 1 [Homo sapiens]. [Source:RefSeq;Acc:NM_006197]	8	NM_006197	ENSG00000078674	ENST00000325083,ENST00000327578	-0.538508	7.78024	-5.27424	4.42713e-07	6.986e-05
H200011423	5570	PKIB	Protein kinase (cAMP-dependent, catalytic) inhibitor beta	PKIB	cAMP-dependent protein kinase inhibitor, beta form (PKI-beta). [Source:Uniprot/SWISSPROT;Acc:Q9C010]	6	NM_181795,NM_032471,NM_181794	ENSG00000135549	ENST00000258014,ENST00000354275	-0.542595	7.43607	-3.41683	0.0008097	0.0135926
H200011768	8857	FCGBP	Fc fragment of IgG binding protein	FCGBP	Fc fragment of IgG binding protein; IgG Fc binding protein [Homo sapiens]. [Source:RefSeq;Acc:NM_003890]	19	NM_003890	ENSG00000090920	ENST00000221347	-0.584787	6.56541	-3.78485	0.000219545	0.00535734
H200014049	8614	STC2	Stanniocalcin 2	STC2	Stanniocalcin 2 precursor (STC-2) (Stanniocalcin-related protein) (STCRP) (STC-related protein). [Source:Uniprot/SWISSPROT;Acc:O76061]	5	-	ENSG00000113739	ENST00000265087	-0.672222	7.73221	-4.3604	2.35956e-05	0.00104596
H200000668	10406	WFDC2	WAP four-disulfide core domain 2	WFDC2	WAP four-disulfide core domain protein 2 precursor (Major epididymis- specific protein E4) (Epididymal secretory protein E4) (Putative protease inhibitor WAP5). [Source:Uniprot/SWISSPROT;Acc:Q14508]	20	NM_080734,NM_080735,NM_080733,NM_006103	ENSG00000101443	ENST00000339946,ENST00000342873,ENST00000305614,ENST00000305598	-0.687123	7.69509	-3.57836	0.000462139	0.00959547
H200017578	64837	KLC2	Kinesin light chain 2	KLC2_HUMAN	Kinesin light chain 2 (KLC 2). [Source:Uniprot/SWISSPROT;Acc:Q9H0B6]	11	NM_022822	ENSG00000174996	ENST00000316924	-0.72296	8.19281	-5.83462	3.05802e-08	8.0426e-06
H200005590	84258	SYT3	Synaptotagmin III	SHANK1	Synaptotagmin III (SytIII). [Source:Uniprot/SWISSPROT;Acc:Q9BQG1]	19	NM_032298	ENSG00000161681	ENST00000338916	-0.802744	7.52832	-6.03364	1.13906e-08	6.7404e-06
H200005947	2697	GJA1	Gap junction protein, alpha 1, 43kDa	GJA1	Gap junction alpha-1 protein (Connexin 43) (Cx43) (Gap junction 43 kDa heart protein). [Source:Uniprot/SWISSPROT;Acc:P17302]	6	NM_000165	ENSG00000152661	ENST00000282561	-0.830627	8.32132	-4.69992	5.71518e-06	0.000386509
H200014952	79929	MAP6D1	MAP6 domain containing 1	NP_079147	-	3	NM_024871	ENSG00000180834	ENST00000318631	-0.860093	7.95265	-5.66256	7.06931e-08	1.67331e-05
*Note: Gene symbol and name are mapped by both Oligo Set™ for the Human Genome Version 2.1.3 and Clone|gene ID converter (http://idconverter.bioinfo.cnio.es)
