# Supplementary material for: An Integrated Bioinformatics Approach Identifies Elevated Cyclin E2 Expression and E2F Activity as Distinct Features of Tamoxifen Resistant Breast Tumors
Source: PLoS One. 2011 Jul 15;6(7):e22274. doi: 10.1371/journal.pone.0022274 (PMC3137633; doi:10.1371/journal.pone.0022274)
Supplement: Table S2 — GO term functional annotation chart for differentially expressed genes in each data set using DAVID. (XLS) [file pone.0022274.s003.xls]

## Sheet: GSE6532_functAnnotChart
Table S2: GO term functional annotation chart for each data set using DAVID
GO term functional annotation chart for over-expressed genes in data set GSE6532
Category	Term	Count	%	PValue	Genes	List Total	Pop Hits	Pop Total	Fold Enrichment	Bonferroni	Benjamini	FDR
GOTERM_BP_FAT	GO:0000279~M phase	20	11.5607	2.23638e-09	HAUS3,YEATS4,ANAPC10P1,KIF11,PRC1,DLGAP5,TTK,AURKA,ANAPC10,NDC80,PBK,CEP55,UBE2C,SMC2,CD2AP,AURKAPS1,CCNB1,MAD2L1,NCAPG,BUB1B,FBXO5,TRIP13	134	269	10040	5.57066	2.11785e-06	2.11785e-06	3.50888e-08
GOTERM_BP_FAT	GO:0000280~nuclear division	17	9.82659	2.51716e-09	HAUS3,YEATS4,ANAPC10P1,KIF11,DLGAP5,AURKA,ANAPC10,NDC80,PBK,CEP55,UBE2C,SMC2,CD2AP,AURKAPS1,CCNB1,MAD2L1,NCAPG,BUB1B,FBXO5	134	185	10040	6.88503	2.38375e-06	1.19187e-06	3.94943e-08
GOTERM_BP_FAT	GO:0007067~mitosis	17	9.82659	2.51716e-09	HAUS3,YEATS4,ANAPC10P1,KIF11,DLGAP5,AURKA,ANAPC10,NDC80,PBK,CEP55,UBE2C,SMC2,CD2AP,AURKAPS1,CCNB1,MAD2L1,NCAPG,BUB1B,FBXO5	134	185	10040	6.88503	2.38375e-06	1.19187e-06	3.94943e-08
GOTERM_BP_FAT	GO:0000087~M phase of mitotic cell cycle	17	9.82659	3.4396e-09	HAUS3,YEATS4,ANAPC10P1,KIF11,DLGAP5,AURKA,ANAPC10,NDC80,PBK,CEP55,UBE2C,SMC2,CD2AP,AURKAPS1,CCNB1,MAD2L1,NCAPG,BUB1B,FBXO5	134	189	10040	6.73932	3.25729e-06	1.08577e-06	5.39674e-08
GOTERM_BP_FAT	GO:0048285~organelle fission	17	9.82659	4.66357e-09	HAUS3,YEATS4,ANAPC10P1,KIF11,DLGAP5,AURKA,ANAPC10,NDC80,PBK,CEP55,UBE2C,SMC2,CD2AP,AURKAPS1,CCNB1,MAD2L1,NCAPG,BUB1B,FBXO5	134	193	10040	6.59964	4.41639e-06	1.1041e-06	7.31716e-08
GOTERM_BP_FAT	GO:0007049~cell cycle	30	17.341	5.55926e-09	HAUS3,PRC1,TTK,BCCIP,AURKA,ANAPC10,CEP55,CD2AP,AURKAPS1,CCNE2,NCAPG,CENPA,FANCI,RB1CC1,FBXO5,PSMD7,TRIP13,CKAP2,YEATS4,ANAPC10P1,KIF11,DLGAP5,NDC80,PBK,RACGAP1,UBE2C,SMC2,NAE1,CCNB1,MAD2L1,MAPK13,RACGAP1P,BUB1B	134	654	10040	3.43694	5.26461e-06	1.05292e-06	8.7225e-08
GOTERM_BP_FAT	GO:0000278~mitotic cell cycle	21	12.1387	1.20081e-08	HAUS3,YEATS4,ANAPC10P1,KIF11,PRC1,DLGAP5,TTK,AURKA,ANAPC10,NDC80,PBK,CEP55,UBE2C,SMC2,CD2AP,AURKAPS1,CCNB1,MAD2L1,CENPA,NCAPG,BUB1B,FBXO5,PSMD7	134	331	10040	4.75357	1.13716e-05	1.89528e-06	1.88407e-07
GOTERM_BP_FAT	GO:0007051~spindle organization	9	5.20231	6.20354e-08	HAUS3,KIF11,PRC1,BUB1B,TTK,FBXO5,NDC80,AURKA,UBE2C,AURKAPS1	134	42	10040	16.0554	5.87458e-05	8.39247e-06	9.73337e-07
GOTERM_BP_FAT	GO:0022403~cell cycle phase	20	11.5607	1.65274e-07	HAUS3,YEATS4,ANAPC10P1,KIF11,PRC1,DLGAP5,TTK,AURKA,ANAPC10,NDC80,PBK,CEP55,UBE2C,SMC2,CD2AP,AURKAPS1,CCNB1,MAD2L1,NCAPG,BUB1B,FBXO5,TRIP13	134	351	10040	4.26925	0.000156502	1.95641e-05	2.59314e-06
GOTERM_CC_FAT	GO:0005819~spindle	13	7.51445	2.16962e-07	CKAP2,KIF4B,HAUS3,KIF4A,KIF11,PRC1,DLGAP5,TTK,AURKA,RACGAP1,AURKAPS1,MAD2L1,FAM82B,RACGAP1P,BUB1B,FBXO5	126	131	9077	7.14898	4.77305e-05	4.77305e-05	2.76179e-06
GOTERM_BP_FAT	GO:0022402~cell cycle process	23	13.2948	3.15129e-07	HAUS3,PRC1,TTK,ANAPC10,AURKA,CEP55,CD2AP,AURKAPS1,NCAPG,CENPA,FBXO5,PSMD7,TRIP13,YEATS4,ANAPC10P1,KIF11,DLGAP5,NDC80,PBK,UBE2C,RACGAP1,SMC2,CCNB1,MAD2L1,RACGAP1P,BUB1B	134	482	10040	3.57528	0.000298382	3.3158e-05	4.94437e-06
GOTERM_BP_FAT	GO:0051301~cell division	16	9.24855	6.4005e-07	HAUS3,ANAPC10P1,KIF11,PRC1,ANAPC10,NDC80,CEP55,UBE2C,RACGAP1,SMC2,CD2AP,CCNE2,CCNB1,MAD2L1,NCAPG,RACGAP1P,BUB1B,FBXO5	134	241	10040	4.9743	0.000605944	6.06109e-05	1.00424e-05
GOTERM_BP_FAT	GO:0000226~microtubule cytoskeleton organization	11	6.35838	4.31095e-06	HAUS3,RANBP9,KIF11,PRC1,CENPA,BUB1B,TTK,FBXO5,NDC80,AURKA,UBE2C,AURKAPS1	134	121	10040	6.8114	0.00407415	0.000371065	6.76367e-05
GOTERM_CC_FAT	GO:0015630~microtubule cytoskeleton	19	10.9827	2.76551e-05	CKAP2,HAUS3,KIF4B,KIF4A,KIF11,PRC1,CEP76,DLGAP5,TTK,TOPBP1,AURKA,CEP55,RACGAP1,AURKAPS1,CCNB1,RANBP9,FAM82B,MAD2L1,RACGAP1P,BUB1B,FBXO5,TOP2A	126	437	9077	3.13216	0.00606573	0.00303748	0.000351975
GOTERM_MF_FAT	GO:0030554~adenyl nucleotide binding	33	19.0751	2.89861e-05	KIF4B,GRPEL1,KIF4A,GNE,TTK,AURKA,CCT2,AURKAPS1,ATP2B1,QRSL1,HSPH1,VRK1,ACTL6A,TOP2A,TRIP13,KIF11,PBK,CCT6A,UBE2C,SMC2,BBS10,LOC100134387,RFC5,RFC3,RFC4,MAPK13,RFK,SQLE,ATP9A,BUB1B,DHX40,HSPA13,PGK1,PAICS,MELK,DDX52	115	1285	9524	2.12683	0.00842835	0.00842835	0.000385676
GOTERM_MF_FAT	GO:0001883~purine nucleoside binding	33	19.0751	4.07729e-05	KIF4B,GRPEL1,KIF4A,GNE,TTK,AURKA,CCT2,AURKAPS1,ATP2B1,QRSL1,HSPH1,VRK1,ACTL6A,TOP2A,TRIP13,KIF11,PBK,CCT6A,UBE2C,SMC2,BBS10,LOC100134387,RFC5,RFC3,RFC4,MAPK13,RFK,SQLE,ATP9A,BUB1B,DHX40,HSPA13,PGK1,PAICS,MELK,DDX52	115	1307	9524	2.09103	0.0118353	0.00593528	0.000542467
GOTERM_MF_FAT	GO:0001882~nucleoside binding	33	19.0751	4.74597e-05	KIF4B,GRPEL1,KIF4A,GNE,TTK,AURKA,CCT2,AURKAPS1,ATP2B1,QRSL1,HSPH1,VRK1,ACTL6A,TOP2A,TRIP13,KIF11,PBK,CCT6A,UBE2C,SMC2,BBS10,LOC100134387,RFC5,RFC3,RFC4,MAPK13,RFK,SQLE,ATP9A,BUB1B,DHX40,HSPA13,PGK1,PAICS,MELK,DDX52	115	1317	9524	2.07515	0.013763	0.00460887	0.000631407
GOTERM_MF_FAT	GO:0005524~ATP binding	31	17.9191	5.38174e-05	KIF4B,KIF4A,GNE,TTK,AURKA,CCT2,AURKAPS1,QRSL1,ATP2B1,HSPH1,VRK1,ACTL6A,TOP2A,TRIP13,KIF11,PBK,CCT6A,UBE2C,SMC2,BBS10,LOC100134387,RFC5,RFC3,RFC4,MAPK13,RFK,ATP9A,BUB1B,DHX40,HSPA13,PGK1,PAICS,DDX52,MELK	115	1202	9524	2.13589	0.0155923	0.00392107	0.000715961
GOTERM_MF_FAT	GO:0032559~adenyl ribonucleotide binding	31	17.9191	6.8977e-05	KIF4B,KIF4A,GNE,TTK,AURKA,CCT2,AURKAPS1,QRSL1,ATP2B1,HSPH1,VRK1,ACTL6A,TOP2A,TRIP13,KIF11,PBK,CCT6A,UBE2C,SMC2,BBS10,LOC100134387,RFC5,RFC3,RFC4,MAPK13,RFK,ATP9A,BUB1B,DHX40,HSPA13,PGK1,PAICS,DDX52,MELK	115	1218	9524	2.10783	0.0199405	0.00402029	0.000917552
GOTERM_MF_FAT	GO:0000166~nucleotide binding	40	23.1214	7.43518e-05	KIF4B,KIF4A,GRPEL1,HMGCR,GNE,TTK,SYNCRIP,AURKA,CCT2,AURKAPS1,ATP2B1,QRSL1,HSPH1,VRK1,ACTL6A,GUF1,CRY1,SLC30A9,TOP2A,TRIP13,KIF11,CCT6A,PBK,UBE2C,BBS10,SMC2,IDH3A,LOC100134387,RFC5,RFC3,RFC4,MAPK13,RFK,SQLE,ATP9A,RAB22A,BUB1B,DHX40,HSPA13,PGK1,PAICS,MELK,DDX52	115	1803	9524	1.83732	0.0214775	0.00361205	0.000989017
GOTERM_BP_FAT	GO:0007017~microtubule-based process	12	6.93642	7.71581e-05	KIF4B,HAUS3,KIF4A,KIF11,PRC1,TTK,AURKA,NDC80,UBE2C,AURKAPS1,RANBP9,CENPA,BUB1B,FBXO5	134	203	10040	4.42909	0.0704657	0.00607079	0.00120993
GOTERM_MF_FAT	GO:0017076~purine nucleotide binding	35	20.2312	0.0001804	KIF4B,GRPEL1,KIF4A,GNE,TTK,AURKA,CCT2,AURKAPS1,ATP2B1,QRSL1,HSPH1,VRK1,ACTL6A,GUF1,TOP2A,TRIP13,KIF11,CCT6A,PBK,UBE2C,BBS10,SMC2,LOC100134387,RFC5,RFC3,RFC4,MAPK13,RFK,SQLE,ATP9A,RAB22A,BUB1B,DHX40,HSPA13,PGK1,PAICS,MELK,DDX52	115	1541	9524	1.88099	0.0513179	0.00749769	0.00239809
GOTERM_BP_FAT	GO:0031396~regulation of protein ubiquitination	8	4.62428	0.000170743	CCNB1,ANAPC10P1,MAD2L1,ATG5,BUB1B,FBXO5,ANAPC10,UBE2C,PSMD7	134	89	10040	6.73487	0.14931	0.012362	0.00267561
GOTERM_BP_FAT	GO:0043161~proteasomal ubiquitin-dependent protein catabolic process	8	4.62428	0.000183127	CCNB1,ANAPC10P1,MAD2L1,BUB1B,ERLIN2,ANAPC10,UBE2C,CD2AP,PSMD7	134	90	10040	6.66003	0.15923	0.0123119	0.0028694
GOTERM_BP_FAT	GO:0010498~proteasomal protein catabolic process	8	4.62428	0.000183127	CCNB1,ANAPC10P1,MAD2L1,BUB1B,ERLIN2,ANAPC10,UBE2C,CD2AP,PSMD7	134	90	10040	6.66003	0.15923	0.0123119	0.0028694
GOTERM_BP_FAT	GO:0051439~regulation of ubiquitin-protein ligase activity during mitotic cell cycle	7	4.04624	0.000210087	CCNB1,ANAPC10P1,MAD2L1,BUB1B,FBXO5,ANAPC10,UBE2C,PSMD7	134	65	10040	8.06889	0.180428	0.0131773	0.00329119
GOTERM_BP_FAT	GO:0031397~negative regulation of protein ubiquitination	7	4.04624	0.000269512	ANAPC10P1,MAD2L1,ATG5,BUB1B,FBXO5,ANAPC10,UBE2C,PSMD7	134	68	10040	7.71291	0.225287	0.0158273	0.0042203
GOTERM_MF_FAT	GO:0032555~purine ribonucleotide binding	33	19.0751	0.000394559	KIF4B,KIF4A,GNE,TTK,AURKA,CCT2,AURKAPS1,ATP2B1,QRSL1,HSPH1,VRK1,ACTL6A,GUF1,TOP2A,TRIP13,KIF11,PBK,CCT6A,UBE2C,SMC2,BBS10,LOC100134387,RFC5,RFC3,RFC4,MAPK13,RFK,ATP9A,RAB22A,BUB1B,DHX40,HSPA13,PGK1,PAICS,MELK,DDX52	115	1472	9524	1.85664	0.108842	0.014301	0.00523803
GOTERM_MF_FAT	GO:0032553~ribonucleotide binding	33	19.0751	0.000394559	KIF4B,KIF4A,GNE,TTK,AURKA,CCT2,AURKAPS1,ATP2B1,QRSL1,HSPH1,VRK1,ACTL6A,GUF1,TOP2A,TRIP13,KIF11,PBK,CCT6A,UBE2C,SMC2,BBS10,LOC100134387,RFC5,RFC3,RFC4,MAPK13,RFK,ATP9A,RAB22A,BUB1B,DHX40,HSPA13,PGK1,PAICS,MELK,DDX52	115	1472	9524	1.85664	0.108842	0.014301	0.00523803
GOTERM_BP_FAT	GO:0051438~regulation of ubiquitin-protein ligase activity	7	4.04624	0.000341414	CCNB1,ANAPC10P1,MAD2L1,BUB1B,FBXO5,ANAPC10,UBE2C,PSMD7	134	71	10040	7.38701	0.276297	0.0188423	0.00534339
GOTERM_CC_FAT	GO:0005657~replication fork	5	2.89017	0.000470633	RFC5,PRIM1,RFC3,RFC4,HDAC2	126	27	9077	13.3407	0.0983814	0.0339322	0.00597437
GOTERM_BP_FAT	GO:0051340~regulation of ligase activity	7	4.04624	0.000427544	CCNB1,ANAPC10P1,MAD2L1,BUB1B,FBXO5,ANAPC10,UBE2C,PSMD7	134	74	10040	7.08754	0.333004	0.0222472	0.00668715
GOTERM_BP_FAT	GO:0006259~DNA metabolic process	16	9.24855	0.00052587	BNIP3,TOPBP1,BCCIP,UBE2V2,RMI1,NAE1,RFC5,PRIM1,CCNE2,RFC3,RFC4,FANCI,POLE3,CRY1,TOP2A,TRIP13	134	428	10040	2.80095	0.392334	0.0258767	0.00821912
GOTERM_CC_FAT	GO:0005694~chromosome	15	8.67052	0.000768295	NDC80,TOPBP1,MLF1IP,SMC2,RFC5,PRIM1,RFC3,HDAC2,RFC4,MAD2L1,NCAPG,CENPA,FANCI,BUB1B,TOP2A	126	383	9077	2.8214	0.155567	0.0413914	0.00973598
GOTERM_BP_FAT	GO:0051726~regulation of cell cycle	13	7.51445	0.000636565	ANAPC10P1,CEP76,DLGAP5,TTK,ANAPC10,BCCIP,UBE2C,NAE1,CCNB1,CCNE2,HDAC2,MAD2L1,BUB1B,FBXO5	134	301	10040	3.23598	0.452843	0.0297009	0.00994116
GOTERM_CC_FAT	GO:0000793~condensed chromosome	8	4.62428	0.00082437	MAD2L1,CENPA,NCAPG,BUB1B,TOPBP1,NDC80,MLF1IP,SMC2	126	111	9077	5.19205	0.165929	0.0356368	0.0104432
GOTERM_CC_FAT	GO:0005654~nucleoplasm	23	13.2948	0.00108919	POLR2K,BNIP3,SYNCRIP,ANAPC10,PRIM1,CCNE2,ZNF350,FANCI,FBXO5,ACTL6A,LOC441228,TOP2A,TBPL1,NMD3,XPOT,YEATS4,ANAPC10P1,TOPBP1,UBE2C,TAF11,RFC5,CCNB1,RFC3,RFC4,HDAC2	126	792	9077	2.09206	0.213177	0.0391708	0.0137765
GOTERM_BP_FAT	GO:0007052~mitotic spindle organization	4	2.31214	0.000920296	KIF11,PRC1,TTK,NDC80	134	15	10040	19.9801	0.581853	0.0406699	0.0143423
GOTERM_BP_FAT	GO:0000070~mitotic sister chromatid segregation	5	2.89017	0.00100299	MAD2L1,NCAPG,DLGAP5,NDC80,SMC2	134	34	10040	11.0184	0.613379	0.0422763	0.0156216
GOTERM_BP_FAT	GO:0051436~negative regulation of ubiquitin-protein ligase activity during mitotic cell cycle	6	3.46821	0.00106777	ANAPC10P1,MAD2L1,BUB1B,FBXO5,ANAPC10,UBE2C,PSMD7	134	59	10040	7.61953	0.636405	0.0430342	0.0166225
GOTERM_BP_FAT	GO:0031145~anaphase-promoting complex-dependent proteasomal ubiquitin-dependent protein catabolic process	6	3.46821	0.00106777	CCNB1,ANAPC10P1,MAD2L1,BUB1B,ANAPC10,UBE2C,PSMD7	134	59	10040	7.61953	0.636405	0.0430342	0.0166225
GOTERM_BP_FAT	GO:0000819~sister chromatid segregation	5	2.89017	0.00112089	MAD2L1,NCAPG,DLGAP5,NDC80,SMC2	134	35	10040	10.7036	0.654265	0.0432885	0.0174428
GOTERM_MF_FAT	GO:0033170~protein-DNA loading ATPase activity	3	1.7341	0.00138721	RFC5,RFC3,RFC4	115	5	9524	49.6904	0.333255	0.0440394	0.0183041
GOTERM_MF_FAT	GO:0003689~DNA clamp loader activity	3	1.7341	0.00138721	RFC5,RFC3,RFC4	115	5	9524	49.6904	0.333255	0.0440394	0.0183041
GOTERM_BP_FAT	GO:0051444~negative regulation of ubiquitin-protein ligase activity	6	3.46821	0.00124236	ANAPC10P1,MAD2L1,BUB1B,FBXO5,ANAPC10,UBE2C,PSMD7	134	61	10040	7.36971	0.691875	0.0459984	0.0193158
GOTERM_BP_FAT	GO:0051352~negative regulation of ligase activity	6	3.46821	0.00124236	ANAPC10P1,MAD2L1,BUB1B,FBXO5,ANAPC10,UBE2C,PSMD7	134	61	10040	7.36971	0.691875	0.0459984	0.0193158
GOTERM_CC_FAT	GO:0043232~intracellular non-membrane-bounded organelle	44	25.4335	0.00174604	HAUS3,KIF4B,MRPL42,KIF4A,PRC1,CEP76,GNE,TTK,AURKA,CCT2,EPB41L4B,CEP55,CD2AP,AURKAPS1,PRIM1,VRK1,MRPL13,ZNF350,RANBP9,TMSB15A,ACTR6,NCAPG,CENPA,FANCI,TMSB15B,FBXO5,SLC30A9,TOP2A,NMD3,CKAP2,KIF11,DLGAP5,NDC80,TOPBP1,RACGAP1,MLF1IP,SMC2,RFC5,CCNB1,RFC3,MAD2L1,RFC4,FAM82B,HDAC2,RACGAP1P,BUB1B,RPP40,DDX52	126	2058	9077	1.54021	0.319185	0.0534424	0.0219998
GOTERM_CC_FAT	GO:0043228~non-membrane-bounded organelle	44	25.4335	0.00174604	HAUS3,KIF4B,MRPL42,KIF4A,PRC1,CEP76,GNE,TTK,AURKA,CCT2,EPB41L4B,CEP55,CD2AP,AURKAPS1,PRIM1,VRK1,MRPL13,ZNF350,RANBP9,TMSB15A,ACTR6,NCAPG,CENPA,FANCI,TMSB15B,FBXO5,SLC30A9,TOP2A,NMD3,CKAP2,KIF11,DLGAP5,NDC80,TOPBP1,RACGAP1,MLF1IP,SMC2,RFC5,CCNB1,RFC3,MAD2L1,RFC4,FAM82B,HDAC2,RACGAP1P,BUB1B,RPP40,DDX52	126	2058	9077	1.54021	0.319185	0.0534424	0.0219998
GOTERM_BP_FAT	GO:0006260~DNA replication	9	5.20231	0.00143003	RFC5,CCNE2,PRIM1,RFC3,RFC4,POLE3,RMI1,TOP2A,NAE1	134	163	10040	4.13698	0.742107	0.0507883	0.0222031
GOTERM_MF_FAT	GO:0042623~ATPase activity, coupled	10	5.78035	0.00217012	RFC5,LOC100134387,ATP6V1C1,ATP2B1,RFC3,RFC4,ATP9A,ATP6V1H,DHX40,TOP2A,DDX52	115	238	9524	3.47972	0.469727	0.0614661	0.0284972
GOTERM_CC_FAT	GO:0005815~microtubule organizing center	10	5.78035	0.00240993	CCNB1,HAUS3,MAD2L1,CEP76,DLGAP5,BUB1B,TOPBP1,AURKA,CEP55,TOP2A,AURKAPS1	126	210	9077	3.43046	0.41188	0.0641997	0.0302471
GOTERM_BP_FAT	GO:0007059~chromosome segregation	6	3.46821	0.00215735	MAD2L1,NCAPG,DLGAP5,NDC80,TOP2A,SMC2	134	69	10040	6.51525	0.870647	0.0729508	0.0333177
GOTERM_BP_FAT	GO:0030071~regulation of mitotic metaphase/anaphase transition	4	2.31214	0.00219684	ANAPC10P1,MAD2L1,DLGAP5,TTK,ANAPC10	134	20	10040	14.9851	0.875406	0.071683	0.0339178
GOTERM_CC_FAT	GO:0005663~DNA replication factor C complex	3	1.7341	0.00272172	RFC5,RFC3,RFC4	126	6	9077	36.0198	0.450966	0.0644508	0.0340982
GOTERM_BP_FAT	GO:0009152~purine ribonucleotide biosynthetic process	7	4.04624	0.0022993	ATP6V1C1,ATP2B1,SLC25A13,ATP9A,ATP6V1H,PAICS,PPAT	134	102	10040	5.14194	0.886952	0.0724147	0.0354732
GOTERM_BP_FAT	GO:0007346~regulation of mitotic cell cycle	8	4.62428	0.00235145	ANAPC10P1,MAD2L1,DLGAP5,BUB1B,TTK,FBXO5,ANAPC10,UBE2C,NAE1	134	138	10040	4.3435	0.892412	0.0716206	0.0362639
GOTERM_BP_FAT	GO:0010564~regulation of cell cycle process	7	4.04624	0.00266101	ANAPC10P1,MAD2L1,CEP76,DLGAP5,TTK,FBXO5,ANAPC10,UBE2C	134	105	10040	4.99502	0.919808	0.0781732	0.0409451
GOTERM_CC_FAT	GO:0044430~cytoskeletal part	20	11.5607	0.003733	CKAP2,HAUS3,KIF4B,KIF4A,KIF11,PRC1,CEP76,DLGAP5,TTK,TOPBP1,AURKA,CEP55,RACGAP1,CD2AP,AURKAPS1,CCNB1,RANBP9,FAM82B,MAD2L1,RACGAP1P,BUB1B,FBXO5,TOP2A	126	710	9077	2.02929	0.560798	0.0789856	0.0464922
GOTERM_BP_FAT	GO:0009260~ribonucleotide biosynthetic process	7	4.04624	0.00320779	ATP6V1C1,ATP2B1,SLC25A13,ATP9A,ATP6V1H,PAICS,PPAT	134	109	10040	4.81172	0.952292	0.0907028	0.0491617
GOTERM_BP_FAT	GO:0031400~negative regulation of protein modification process	7	4.04624	0.0033567	ANAPC10P1,MAD2L1,ATG5,BUB1B,FBXO5,ANAPC10,UBE2C,PSMD7	134	110	10040	4.76798	0.958586	0.0919804	0.051388
GOTERM_CC_FAT	GO:0000777~condensed chromosome kinetochore	5	2.89017	0.0041774	MAD2L1,CENPA,BUB1B,NDC80,MLF1IP	126	48	9077	7.50413	0.601861	0.080314	0.0518923
GOTERM_BP_FAT	GO:0007010~cytoskeleton organization	13	7.51445	0.00372554	HAUS3,KIF11,PRC1,TTK,AURKA,NDC80,UBE2C,RACGAP1,AURKAPS1,RANBP9,TMSB15A,CENPA,TMSB15B,RACGAP1P,BUB1B,FBXO5	134	371	10040	2.62542	0.970832	0.0987395	0.0568811
GOTERM_CC_FAT	GO:0044427~chromosomal part	12	6.93642	0.00477152	RFC5,PRIM1,RFC3,MAD2L1,RFC4,HDAC2,CENPA,NCAPG,BUB1B,NDC80,MLF1IP,SMC2	126	322	9077	2.68471	0.650847	0.0839526	0.0590675
GOTERM_BP_FAT	GO:0019941~modification-dependent protein catabolic process	14	8.09249	0.00387618	ANAPC10P1,ERLIN2,UBE2V2,ANAPC10,UBE2C,CD2AP,NAE1,CCNB1,MAD2L1,BUB1B,FBXO5,USP46,CAND1,PSMD7,RNF14	134	422	10040	2.48568	0.974723	0.0997494	0.0591161
GOTERM_BP_FAT	GO:0043632~modification-dependent macromolecule catabolic process	14	8.09249	0.00387618	ANAPC10P1,ERLIN2,UBE2V2,ANAPC10,UBE2C,CD2AP,NAE1,CCNB1,MAD2L1,BUB1B,FBXO5,USP46,CAND1,PSMD7,RNF14	134	422	10040	2.48568	0.974723	0.0997494	0.0591161
GOTERM_BP_FAT	GO:0006511~ubiquitin-dependent protein catabolic process	9	5.20231	0.00395804	CCNB1,ANAPC10P1,MAD2L1,BUB1B,ERLIN2,USP46,ANAPC10,UBE2C,CD2AP,PSMD7	134	192	10040	3.51213	0.976616	0.0990677	0.0603286
GOTERM_CC_FAT	GO:0005813~centrosome	9	5.20231	0.00510588	CCNB1,HAUS3,CEP76,DLGAP5,BUB1B,TOPBP1,AURKA,CEP55,TOP2A,AURKAPS1	126	193	9077	3.35936	0.675727	0.0829823	0.0630836
GOTERM_BP_FAT	GO:0006281~DNA repair	10	5.78035	0.00469529	RFC5,RFC3,RFC4,FANCI,TOPBP1,UBE2V2,BCCIP,CRY1,TOP2A,TRIP13	134	241	10040	3.10894	0.988402	0.113485	0.0711822
GOTERM_BP_FAT	GO:0048015~phosphoinositide-mediated signaling	6	3.46821	0.00481174	RFC4,BUB1B,NDC80,AURKA,UBE2C,TOP2A,AURKAPS1	134	83	10040	5.41629	0.989618	0.11326	0.0728858
GOTERM_CC_FAT	GO:0000779~condensed chromosome, centromeric region	5	2.89017	0.00596403	MAD2L1,CENPA,BUB1B,NDC80,MLF1IP	126	53	9077	6.7962	0.731798	0.0897182	0.0733189
GOTERM_CC_FAT	GO:0031981~nuclear lumen	29	16.763	0.00600828	KIF4B,KIF4A,POLR2K,SYNCRIP,BNIP3,CCT2,ANAPC10,CD2AP,PRIM1,CCNE2,VRK1,ZNF350,FANCI,FBXO5,ACTL6A,LOC441228,TOP2A,TBPL1,NMD3,XPOT,YEATS4,ANAPC10P1,TOPBP1,UBE2C,TAF11,RFC5,CCNB1,RFC3,RFC4,HDAC2,RPP40,DDX52	126	1257	9077	1.66201	0.734412	0.0845936	0.0738438
GOTERM_BP_FAT	GO:0009165~nucleotide biosynthetic process	8	4.62428	0.005151	ATP6V1C1,ATP2B1,SLC25A13,ATP9A,ATP6V1H,PAICS,PPAT,TBPL1	134	159	10040	3.76983	0.992483	0.117856	0.0778323
GOTERM_BP_FAT	GO:0044271~nitrogen compound biosynthetic process	11	6.35838	0.00524774	ATP6V1C1,ATP2B1,PSPHL,SLC25A13,RFK,ATP9A,ATP6V1H,ENOPH1,PSPH,PAICS,PPAT,TBPL1	134	291	10040	2.83223	0.993144	0.117121	0.0792383
GOTERM_BP_FAT	GO:0033554~cellular response to stress	15	8.67052	0.00525518	TOPBP1,BCCIP,UBE2V2,NAE1,RFC5,RFC3,HDAC2,RFC4,ATG5,FANCI,RB1CC1,INSIG1,CRY1,TOP2A,TRIP13	134	489	10040	2.29832	0.993193	0.114588	0.0793463
GOTERM_BP_FAT	GO:0009150~purine ribonucleotide metabolic process	7	4.04624	0.00557154	ATP6V1C1,ATP2B1,SLC25A13,ATP9A,ATP6V1H,PAICS,PPAT	134	122	10040	4.299	0.994963	0.118364	0.0839296
GOTERM_BP_FAT	GO:0034654~nucleobase, nucleoside, nucleotide and nucleic acid biosynthetic process	8	4.62428	0.00608525	ATP6V1C1,ATP2B1,SLC25A13,ATP9A,ATP6V1H,PAICS,PPAT,TBPL1	134	164	10040	3.6549	0.996912	0.125783	0.0913266
GOTERM_BP_FAT	GO:0034404~nucleobase, nucleoside and nucleotide biosynthetic process	8	4.62428	0.00608525	ATP6V1C1,ATP2B1,SLC25A13,ATP9A,ATP6V1H,PAICS,PPAT,TBPL1	134	164	10040	3.6549	0.996912	0.125783	0.0913266
GOTERM_BP_FAT	GO:0051603~proteolysis involved in cellular protein catabolic process	14	8.09249	0.00625342	ANAPC10P1,ERLIN2,UBE2V2,ANAPC10,UBE2C,CD2AP,NAE1,CCNB1,MAD2L1,BUB1B,FBXO5,USP46,CAND1,PSMD7,RNF14	134	447	10040	2.34666	0.99737	0.126296	0.0937358
GOTERM_MF_FAT	GO:0016887~ATPase activity	10	5.78035	0.00756226	RFC5,LOC100134387,ATP6V1C1,ATP2B1,RFC3,RFC4,ATP9A,ATP6V1H,DHX40,TOP2A,DDX52	115	288	9524	2.8756	0.891018	0.182502	0.0960855
GOTERM_BP_FAT	GO:0009142~nucleoside triphosphate biosynthetic process	6	3.46821	0.00646019	ATP6V1C1,ATP2B1,SLC25A13,ATP9A,ATP6V1H,TBPL1	134	89	10040	5.05115	0.99784	0.1275	0.0966899
GOTERM_BP_FAT	GO:0044257~cellular protein catabolic process	14	8.09249	0.00648524	ANAPC10P1,ERLIN2,UBE2V2,ANAPC10,UBE2C,CD2AP,NAE1,CCNB1,MAD2L1,BUB1B,FBXO5,USP46,CAND1,PSMD7,RNF14	134	449	10040	2.3362	0.997891	0.125363	0.0970472
GOTERM_CC_FAT	GO:0070013~intracellular organelle lumen	33	19.0751	0.00904033	KIF4B,MRPL42,KIF4A,GRPEL1,POLR2K,SYNCRIP,BNIP3,CCT2,ANAPC10,CD2AP,PRIM1,CCNE2,VRK1,MRPL13,ZNF350,FANCI,FBXO5,ACTL6A,LOC441228,TOP2A,TBPL1,NMD3,XPOT,YEATS4,ANAPC10P1,TOPBP1,UBE2C,IDH3A,TAF11,RFC5,CCNB1,RFC3,RFC4,HDAC2,RPP40,DDX52	126	1540	9077	1.54371	0.864383	0.117388	0.10917
GOTERM_BP_FAT	GO:0006164~purine nucleotide biosynthetic process	7	4.04624	0.00754694	ATP6V1C1,ATP2B1,SLC25A13,ATP9A,ATP6V1H,PAICS,PPAT	134	130	10040	4.03444	0.999234	0.141561	0.112069
GOTERM_BP_FAT	GO:0009259~ribonucleotide metabolic process	7	4.04624	0.00754694	ATP6V1C1,ATP2B1,SLC25A13,ATP9A,ATP6V1H,PAICS,PPAT	134	130	10040	4.03444	0.999234	0.141561	0.112069
GOTERM_MF_FAT	GO:0000287~magnesium ion binding	11	6.35838	0.00890928	NUDT4,PSPH,PPAT,IDH3A,ATP2B1,MTHFD2,PSPHL,MRS2,RFK,B3GALNT1,ATP9A,NUDT4P1,ENOPH1	115	349	9524	2.61029	0.926698	0.195685	0.112277
GOTERM_CC_FAT	GO:0005856~cytoskeleton	25	14.4509	0.00937769	KIF4B,HAUS3,KIF4A,PRC1,CEP76,GNE,TTK,AURKA,CEP55,EPB41L4B,CD2AP,AURKAPS1,RANBP9,TMSB15A,ACTR6,TMSB15B,FBXO5,TOP2A,SLC30A9,CKAP2,KIF11,DLGAP5,TOPBP1,RACGAP1,CCNB1,FAM82B,MAD2L1,RACGAP1P,BUB1B	126	1061	9077	1.69745	0.87417	0.114791	0.113022
GOTERM_BP_FAT	GO:0031399~regulation of protein modification process	10	5.78035	0.00838563	CCNB1,ANAPC10P1,MAD2L1,ATG5,RB1CC1,BUB1B,TTK,FBXO5,ANAPC10,UBE2C,PSMD7	134	264	10040	2.83808	0.999656	0.153072	0.123769
GOTERM_BP_FAT	GO:0030163~protein catabolic process	14	8.09249	0.00889551	ANAPC10P1,ERLIN2,UBE2V2,ANAPC10,UBE2C,CD2AP,NAE1,CCNB1,MAD2L1,BUB1B,FBXO5,USP46,CAND1,PSMD7,RNF14	134	467	10040	2.24616	0.999789	0.1586	0.130811
GOTERM_BP_FAT	GO:0051437~positive regulation of ubiquitin-protein ligase activity during mitotic cell cycle	5	2.89017	0.00907593	CCNB1,ANAPC10P1,FBXO5,ANAPC10,UBE2C,PSMD7	134	62	10040	6.04237	0.999822	0.158596	0.133291
GOTERM_BP_FAT	GO:0051443~positive regulation of ubiquitin-protein ligase activity	5	2.89017	0.0101305	CCNB1,ANAPC10P1,FBXO5,ANAPC10,UBE2C,PSMD7	134	64	10040	5.85354	0.999935	0.172271	0.147651
GOTERM_CC_FAT	GO:0000776~kinetochore	5	2.89017	0.0128072	MAD2L1,CENPA,BUB1B,NDC80,MLF1IP	126	66	9077	5.45755	0.941327	0.14576	0.151326
GOTERM_BP_FAT	GO:0001556~oocyte maturation	3	1.7341	0.0105383	CCNB1,FBXO5,TRIP13	134	12	10040	18.7313	0.999956	0.175467	0.153144
GOTERM_CC_FAT	GO:0043233~organelle lumen	33	19.0751	0.0131654	KIF4B,MRPL42,KIF4A,GRPEL1,POLR2K,SYNCRIP,BNIP3,CCT2,ANAPC10,CD2AP,PRIM1,CCNE2,VRK1,MRPL13,ZNF350,FANCI,FBXO5,ACTL6A,LOC441228,TOP2A,TBPL1,NMD3,XPOT,YEATS4,ANAPC10P1,TOPBP1,UBE2C,IDH3A,TAF11,RFC5,CCNB1,RFC3,RFC4,HDAC2,RPP40,DDX52	126	1581	9077	1.50367	0.94583	0.14226	0.155239
GOTERM_BP_FAT	GO:0006974~response to DNA damage stimulus	11	6.35838	0.0110488	RFC5,RFC3,RFC4,FANCI,TOPBP1,UBE2V2,BCCIP,CRY1,TOP2A,TRIP13,NAE1	134	325	10040	2.53594	0.999973	0.180056	0.159973
GOTERM_BP_FAT	GO:0051351~positive regulation of ligase activity	5	2.89017	0.0118564	CCNB1,ANAPC10P1,FBXO5,ANAPC10,UBE2C,PSMD7	134	67	10040	5.59145	0.999988	0.188742	0.170672
GOTERM_CC_FAT	GO:0031974~membrane-enclosed lumen	33	19.0751	0.0172235	KIF4B,MRPL42,KIF4A,GRPEL1,POLR2K,SYNCRIP,BNIP3,CCT2,ANAPC10,CD2AP,PRIM1,CCNE2,VRK1,MRPL13,ZNF350,FANCI,FBXO5,ACTL6A,LOC441228,TOP2A,TBPL1,NMD3,XPOT,YEATS4,ANAPC10P1,TOPBP1,UBE2C,IDH3A,TAF11,RFC5,CCNB1,RFC3,RFC4,HDAC2,RPP40,DDX52	126	1612	9077	1.47476	0.97812	0.173958	0.198408
GOTERM_BP_FAT	GO:0044265~cellular macromolecule catabolic process	15	8.67052	0.0159566	ANAPC10P1,BNIP3,ERLIN2,UBE2V2,ANAPC10,UBE2C,CD2AP,NAE1,CCNB1,MAD2L1,BUB1B,FBXO5,USP46,CAND1,PSMD7,RNF14	134	559	10040	2.01052	1	0.241914	0.223049
GOTERM_BP_FAT	GO:0031398~positive regulation of protein ubiquitination	5	2.89017	0.0165872	CCNB1,ANAPC10P1,FBXO5,ANAPC10,UBE2C,PSMD7	134	74	10040	5.06253	1	0.246371	0.230825
GOTERM_BP_FAT	GO:0007093~mitotic cell cycle checkpoint	4	2.31214	0.0179106	MAD2L1,BUB1B,TTK,NAE1	134	42	10040	7.13575	1	0.259378	0.246906
GOTERM_BP_FAT	GO:0009141~nucleoside triphosphate metabolic process	6	3.46821	0.0182204	ATP6V1C1,ATP2B1,SLC25A13,ATP9A,ATP6V1H,TBPL1	134	115	10040	3.90915	1	0.259358	0.250624
GOTERM_BP_FAT	GO:0006754~ATP biosynthetic process	5	2.89017	0.0189293	ATP6V1C1,ATP2B1,SLC25A13,ATP9A,ATP6V1H	134	77	10040	4.86528	1	0.264161	0.25907
GOTERM_BP_FAT	GO:0032270~positive regulation of cellular protein metabolic process	8	4.62428	0.0205415	CCNB1,ANAPC10P1,HDAC2,RB1CC1,TTK,FBXO5,ANAPC10,UBE2C,PSMD7	134	208	10040	2.88175	1	0.279342	0.277945
GOTERM_BP_FAT	GO:0009994~oocyte differentiation	3	1.7341	0.0207983	CCNB1,FBXO5,TRIP13	134	17	10040	13.2221	1	0.278404	0.280909
GOTERM_BP_FAT	GO:0006297~nucleotide-excision repair, DNA gap filling	3	1.7341	0.0207983	RFC5,RFC3,RFC4	134	17	10040	13.2221	1	0.278404	0.280909
GOTERM_BP_FAT	GO:0048599~oocyte development	3	1.7341	0.0207983	CCNB1,FBXO5,TRIP13	134	17	10040	13.2221	1	0.278404	0.280909
GOTERM_BP_FAT	GO:0032268~regulation of cellular protein metabolic process	12	6.93642	0.0214053	ANAPC10P1,TTK,ANAPC10,UBE2C,CCNB1,HDAC2,MAD2L1,ATG5,RB1CC1,HRSP12,FBXO5,BUB1B,PSMD7	134	414	10040	2.17175	1	0.281435	0.287872
GOTERM_MF_FAT	GO:0008094~DNA-dependent ATPase activity	4	2.31214	0.0253714	RFC5,RFC3,RFC4,TOP2A	115	53	9524	6.25037	0.999449	0.438551	0.28965
GOTERM_BP_FAT	GO:0032269~negative regulation of cellular protein metabolic process	7	4.04624	0.0223081	ANAPC10P1,MAD2L1,ATG5,BUB1B,FBXO5,ANAPC10,UBE2C,PSMD7	134	165	10040	3.17865	1	0.287608	0.298109
GOTERM_BP_FAT	GO:0031401~positive regulation of protein modification process	7	4.04624	0.0229012	CCNB1,ANAPC10P1,RB1CC1,TTK,FBXO5,ANAPC10,UBE2C,PSMD7	134	166	10040	3.1595	1	0.290224	0.30476
GOTERM_BP_FAT	GO:0006163~purine nucleotide metabolic process	7	4.04624	0.0235048	ATP6V1C1,ATP2B1,SLC25A13,ATP9A,ATP6V1H,PAICS,PPAT	134	167	10040	3.14058	1	0.292867	0.311469
GOTERM_BP_FAT	GO:0000075~cell cycle checkpoint	5	2.89017	0.0251604	CCNE2,MAD2L1,BUB1B,TTK,NAE1	134	84	10040	4.45984	1	0.306243	0.329558
GOTERM_BP_FAT	GO:0030261~chromosome condensation	3	1.7341	0.025705	NCAPG,TOP2A,SMC2	134	19	10040	11.8303	1	0.307935	0.335411
GOTERM_BP_FAT	GO:0051247~positive regulation of protein metabolic process	8	4.62428	0.0257518	CCNB1,ANAPC10P1,HDAC2,RB1CC1,TTK,FBXO5,ANAPC10,UBE2C,PSMD7	134	218	10040	2.74955	1	0.304643	0.335911
GOTERM_BP_FAT	GO:0051248~negative regulation of protein metabolic process	7	4.04624	0.0260263	ANAPC10P1,MAD2L1,ATG5,BUB1B,FBXO5,ANAPC10,UBE2C,PSMD7	134	171	10040	3.06712	1	0.303671	0.338842
GOTERM_BP_FAT	GO:0009206~purine ribonucleoside triphosphate biosynthetic process	5	2.89017	0.02614	ATP6V1C1,ATP2B1,SLC25A13,ATP9A,ATP6V1H	134	85	10040	4.40737	1	0.301165	0.340051
GOTERM_BP_FAT	GO:0009201~ribonucleoside triphosphate biosynthetic process	5	2.89017	0.0271423	ATP6V1C1,ATP2B1,SLC25A13,ATP9A,ATP6V1H	134	86	10040	4.35613	1	0.30721	0.350628
GOTERM_BP_FAT	GO:0009145~purine nucleoside triphosphate biosynthetic process	5	2.89017	0.0271423	ATP6V1C1,ATP2B1,SLC25A13,ATP9A,ATP6V1H	134	86	10040	4.35613	1	0.30721	0.350628
GOTERM_BP_FAT	GO:0009057~macromolecule catabolic process	15	8.67052	0.029911	ANAPC10P1,BNIP3,ERLIN2,UBE2V2,ANAPC10,UBE2C,CD2AP,NAE1,CCNB1,MAD2L1,BUB1B,FBXO5,USP46,CAND1,PSMD7,RNF14	134	607	10040	1.85153	1	0.329289	0.379026
GOTERM_BP_FAT	GO:0070647~protein modification by small protein conjugation or removal	6	3.46821	0.0299416	USP46,CAND1,UBE2V2,UBE2C,RNF14,NAE1	134	131	10040	3.4317	1	0.325885	0.379334
GOTERM_BP_FAT	GO:0007088~regulation of mitosis	4	2.31214	0.0313543	ANAPC10P1,MAD2L1,DLGAP5,TTK,ANAPC10	134	52	10040	5.76349	1	0.334805	0.393365
GOTERM_BP_FAT	GO:0051783~regulation of nuclear division	4	2.31214	0.0313543	ANAPC10P1,MAD2L1,DLGAP5,TTK,ANAPC10	134	52	10040	5.76349	1	0.334805	0.393365
GOTERM_BP_FAT	GO:0046034~ATP metabolic process	5	2.89017	0.0336367	ATP6V1C1,ATP2B1,SLC25A13,ATP9A,ATP6V1H	134	92	10040	4.07203	1	0.350808	0.415408
GOTERM_BP_FAT	GO:0006261~DNA-dependent DNA replication	4	2.31214	0.0345309	CCNE2,PRIM1,RFC3,RFC4	134	54	10040	5.55003	1	0.354595	0.423838
GOTERM_BP_FAT	GO:0006457~protein folding	6	3.46821	0.0362837	GRPEL1,PPID,FKBP3,VBP1,CCT2,CCT6A	134	138	10040	3.25762	1	0.36526	0.440033
GOTERM_CC_FAT	GO:0000775~chromosome, centromeric region	5	2.89017	0.0474865	MAD2L1,CENPA,BUB1B,NDC80,MLF1IP	126	99	9077	3.63837	0.999978	0.399311	0.461678
GOTERM_MF_FAT	GO:0042625~ATPase activity, coupled to transmembrane movement of ions	4	2.31214	0.0460548	ATP6V1C1,ATP2B1,ATP9A,ATP6V1H	115	67	9524	4.94432	0.999999	0.625961	0.466052
GOTERM_CC_FAT	GO:0005876~spindle microtubule	3	1.7341	0.0493111	KIF4B,KIF4A,KIF11,PRC1	126	26	9077	8.31227	0.999985	0.396907	0.474658
GOTERM_BP_FAT	GO:0051276~chromosome organization	11	6.35838	0.0418617	YEATS4,MAD2L1,HDAC2,CENPA,NCAPG,DLGAP5,BNIP3,ACTL6A,NDC80,TOP2A,SMC2	134	404	10040	2.04005	1	0.404997	0.48878
GOTERM_CC_FAT	GO:0005814~centriole	3	1.7341	0.0527873	CEP76,CEP55,TOP2A	126	27	9077	8.00441	0.999993	0.404728	0.498592
GOTERM_BP_FAT	GO:0048477~oogenesis	3	1.7341	0.0460148	CCNB1,FBXO5,TRIP13	134	26	10040	8.64524	1	0.431463	0.522462
GOTERM_BP_FAT	GO:0044092~negative regulation of molecular function	9	5.20231	0.0465381	ANAPC10P1,MAD2L1,HDAC2,HMGCR,BUB1B,FBXO5,CAND1,ANAPC10,UBE2C,PSMD7	134	301	10040	2.24029	1	0.431143	0.526556
GOTERM_BP_FAT	GO:0009205~purine ribonucleoside triphosphate metabolic process	5	2.89017	0.047709	ATP6V1C1,ATP2B1,SLC25A13,ATP9A,ATP6V1H	134	103	10040	3.63715	1	0.435338	0.535597
GOTERM_BP_FAT	GO:0043086~negative regulation of catalytic activity	8	4.62428	0.0483151	ANAPC10P1,MAD2L1,HMGCR,BUB1B,FBXO5,CAND1,ANAPC10,UBE2C,PSMD7	134	250	10040	2.39761	1	0.435554	0.540212
GOTERM_BP_FAT	GO:0009199~ribonucleoside triphosphate metabolic process	5	2.89017	0.0491278	ATP6V1C1,ATP2B1,SLC25A13,ATP9A,ATP6V1H	134	104	10040	3.60218	1	0.437164	0.546335
GOTERM_CC_FAT	GO:0005783~endoplasmic reticulum	17	9.82659	0.0622519	STS,HMGCR,GOLT1B,TTC35,ERLIN2,SYNCRIP,YIF1A,ERGIC2,PSMG1,PIGF,SQLE,PLA2G12A,INSIG1,SPCS3,PCMT1,HSPA13,NSDHL	126	769	9077	1.59255	0.999999	0.445217	0.558761
GOTERM_BP_FAT	GO:0007144~female meiosis I	2	1.15607	0.051952	FBXO5,TRIP13	134	4	10040	37.4627	1	0.451989	0.567021
GOTERM_CC_FAT	GO:0000922~spindle pole	3	1.7341	0.0637121	KIF11,MAD2L1,DLGAP5	126	30	9077	7.20397	0.999999	0.439723	0.567427
GOTERM_BP_FAT	GO:0032446~protein modification by small protein conjugation	5	2.89017	0.0520349	CAND1,UBE2V2,UBE2C,RNF14,NAE1	134	106	10040	3.53422	1	0.448635	0.567614
GOTERM_CC_FAT	GO:0005874~microtubule	7	4.04624	0.0648026	CKAP2,HAUS3,KIF4B,KIF4A,FAM82B,KIF11,PRC1,RACGAP1P,RACGAP1	126	206	9077	2.44795	1	0.43272	0.573797
GOTERM_MF_FAT	GO:0019829~cation-transporting ATPase activity	3	1.7341	0.0621623	ATP6V1C1,ATP2B1,ATP6V1H	115	34	9524	7.30742	1	0.713306	0.574326
GOTERM_MF_FAT	GO:0016879~ligase activity, forming carbon-nitrogen bonds	6	3.46821	0.0622625	QRSL1,ANAPC10P1,UBE2V2,ANAPC10,UBE2C,PAICS,RNF14	115	178	9524	2.7916	1	0.690626	0.574931
GOTERM_BP_FAT	GO:0009144~purine nucleoside triphosphate metabolic process	5	2.89017	0.0550343	ATP6V1C1,ATP2B1,SLC25A13,ATP9A,ATP6V1H	134	108	10040	3.46877	1	0.463845	0.588588
GOTERM_BP_FAT	GO:0006271~DNA strand elongation during DNA replication	2	1.15607	0.0645158	RFC3,RFC4	134	5	10040	29.9701	1	0.516129	0.648795
GOTERM_CC_FAT	GO:0000796~condensin complex	2	1.15607	0.0798547	NCAPG,SMC2	126	6	9077	24.0132	1	0.492429	0.653332
GOTERM_BP_FAT	GO:0006091~generation of precursor metabolites and energy	8	4.62428	0.069497	ATP6V1C1,SLC25A13,PPP1R2,SLC25A4,ATP6V1H,PGK1,AGL,IDH3A	134	272	10040	2.20369	1	0.539361	0.677016
GOTERM_BP_FAT	GO:0019932~second-messenger-mediated signaling	7	4.04624	0.0707825	RFC4,NUDT4,NUDT4P1,BUB1B,NDC80,AURKA,UBE2C,TOP2A,AURKAPS1	134	219	10040	2.39487	1	0.542117	0.683946
GOTERM_BP_FAT	GO:0016126~sterol biosynthetic process	3	1.7341	0.0742163	HMGCR,SQLE,NSDHL	134	34	10040	6.61106	1	0.555772	0.701782
GOTERM_CC_FAT	GO:0033180~proton-transporting V-type ATPase, V1 domain	2	1.15607	0.0925345	ATP6V1C1,ATP6V1H	126	7	9077	20.5828	1	0.5337	0.709462
GOTERM_CC_FAT	GO:0005832~chaperonin-containing T-complex	2	1.15607	0.0925345	CCT2,CCT6A	126	7	9077	20.5828	1	0.5337	0.709462
GOTERM_BP_FAT	GO:0022616~DNA strand elongation	2	1.15607	0.0769144	RFC3,RFC4	134	6	10040	24.9751	1	0.565202	0.715131
GOTERM_BP_FAT	GO:0006189~'de novo' IMP biosynthetic process	2	1.15607	0.0769144	PAICS,PPAT	134	6	10040	24.9751	1	0.565202	0.715131
GOTERM_BP_FAT	GO:0000132~establishment of mitotic spindle orientation	2	1.15607	0.0769144	CENPA,NDC80	134	6	10040	24.9751	1	0.565202	0.715131
GOTERM_BP_FAT	GO:0046040~IMP metabolic process	2	1.15607	0.0769144	PAICS,PPAT	134	6	10040	24.9751	1	0.565202	0.715131
GOTERM_BP_FAT	GO:0051294~establishment of spindle orientation	2	1.15607	0.0769144	CENPA,NDC80	134	6	10040	24.9751	1	0.565202	0.715131
GOTERM_BP_FAT	GO:0006188~IMP biosynthetic process	2	1.15607	0.0769144	PAICS,PPAT	134	6	10040	24.9751	1	0.565202	0.715131
GOTERM_CC_FAT	GO:0005789~endoplasmic reticulum membrane	7	4.04624	0.0946198	STS,PIGF,HMGCR,SQLE,SPCS3,ERLIN2,NSDHL	126	228	9077	2.21174	1	0.529553	0.717847
GOTERM_BP_FAT	GO:0007281~germ cell development	4	2.31214	0.0845656	CCNB1,FBXO5,TBPL1,TRIP13	134	78	10040	3.84233	1	0.597273	0.750006
GOTERM_BP_FAT	GO:0048610~reproductive cellular process	5	2.89017	0.0880217	CCNB1,HMGCR,FBXO5,TBPL1,TRIP13	134	127	10040	2.94982	1	0.608681	0.764411
GO term functional annotation chart for under-expressed genes in data set GSE6532
Category	Term	Count	%	PValue	Genes	List Total	Pop Hits	Pop Total	Fold Enrichment	Bonferroni	Benjamini	FDR
GOTERM_CC_FAT	GO:0005576~extracellular region	42	41.1765	5.32895e-13	AEBP1,LTBP3,C3,CD248,IGFBP6,COL3A1,LOC732446,C1R,FSTL1,C1S,CXCL12,MMP2,LAMB3,LOC100133511,LAMB2,HTRA1,CRISPLD2,SEMA3G,COL6A3,GPX3,COL6A2,COL6A1,LTF,CFD,LOXL1,THBS3,PLAT,LOC653879,EFEMP2,OLFML2B,HSPG2,CILP,CCL19,IGF1,SERPING1,COL16A1,COL5A3,GAS6,LAMA2,VWF,SERPINF1,PDGFRL,C1RL,COL1A1,IGFBP4	85	1398	9077	3.20823	7.4607e-11	7.4607e-11	6.28775e-12
GOTERM_CC_FAT	GO:0044421~extracellular region part	32	31.3725	1.45417e-12	C3,CD248,IGFBP6,COL3A1,FSTL1,MMP2,CXCL12,LAMB3,LAMB2,LOC100133511,HTRA1,CRISPLD2,COL6A3,GPX3,COL6A2,COL6A1,CFD,LOXL1,PLAT,LOC653879,EFEMP2,CILP,HSPG2,CCL19,IGF1,SERPING1,COL16A1,COL5A3,LAMA2,VWF,SERPINF1,C1RL,COL1A1,IGFBP4	85	807	9077	4.23448	2.03584e-10	1.01792e-10	1.71577e-11
GOTERM_CC_FAT	GO:0031012~extracellular matrix	18	17.6471	4.54844e-10	EFEMP2,CD248,COL3A1,CILP,HSPG2,COL5A3,COL16A1,MMP2,LAMA2,VWF,LAMB3,LAMB2,CRISPLD2,COL6A3,COL6A2,COL6A1,COL1A1,LOXL1	85	278	9077	6.91435	6.36782e-08	2.12261e-08	5.36671e-09
GOTERM_CC_FAT	GO:0005578~proteinaceous extracellular matrix	17	16.6667	1.02879e-09	EFEMP2,CD248,COL3A1,CILP,HSPG2,COL5A3,COL16A1,MMP2,LAMA2,VWF,LAMB3,LAMB2,COL6A3,COL6A2,COL6A1,COL1A1,LOXL1	85	254	9077	7.14724	1.44031e-07	3.60077e-08	1.21387e-08
GOTERM_CC_FAT	GO:0044420~extracellular matrix part	12	11.7647	1.27124e-09	LAMA2,LAMB3,LAMB2,EFEMP2,COL6A3,COL3A1,HSPG2,CILP,COL6A1,COL1A1,COL5A3,COL16A1	85	98	9077	13.0761	1.77973e-07	3.55947e-08	1.49993e-08
GOTERM_BP_FAT	GO:0009611~response to wounding	17	16.6667	3.08076e-06	PLAT,LOC653879,C3,EFEMP2,COL3A1,IGF1,CCL19,SERPING1,C1R,C1S,FOS,VWF,LAMB2,LOC100133511,PLSCR4,CX3CR1,C1RL,CFD,IGFBP4	90	470	10040	4.03499	0.00311902	0.00311902	4.87603e-05
GOTERM_CC_FAT	GO:0005615~extracellular space	19	18.6275	6.06654e-06	PLAT,LOC653879,C3,IGFBP6,COL3A1,CILP,IGF1,CCL19,FSTL1,SERPING1,MMP2,CXCL12,LOC100133511,SERPINF1,HTRA1,GPX3,COL6A3,C1RL,CFD,LOXL1,IGFBP4	85	594	9077	3.41579	0.000848958	0.000141543	7.15768e-05
GOTERM_CC_FAT	GO:0005581~collagen	6	5.88235	9.95977e-06	COL6A3,COL3A1,COL6A1,COL1A1,COL5A3,COL16A1	85	32	9077	20.0228	0.0013934	0.000199177	0.000117509
GOTERM_BP_FAT	GO:0006956~complement activation	6	5.88235	1.70355e-05	LOC653879,LOC100133511,C3,C1RL,C1R,SERPING1,C1S,CFD	90	37	10040	18.0901	0.0171258	0.00859988	0.000269599
GOTERM_BP_FAT	GO:0002541~activation of plasma proteins involved in acute inflammatory response	6	5.88235	1.94803e-05	LOC653879,LOC100133511,C3,C1RL,C1R,SERPING1,C1S,CFD	90	38	10040	17.614	0.0195594	0.00656279	0.000308284
GOTERM_BP_FAT	GO:0002684~positive regulation of immune system process	11	10.7843	2.15583e-05	LOC653879,C3,SERPING1,C1R,C1S,CXCL12,CD74,CD37,LOC100133511,FYN,C1RL,BCL6,CFD	90	218	10040	5.62895	0.0216232	0.00545019	0.000341165
GOTERM_MF_FAT	GO:0019838~growth factor binding	8	7.84314	2.90944e-05	LTBP3,HTRA1,IL10RA,IGFBP6,COL3A1,COL6A1,COL1A1,IGFBP4	87	99	9524	8.84616	0.00571529	0.00571529	0.000363705
GOTERM_BP_FAT	GO:0006959~humoral immune response	7	6.86275	4.67668e-05	LOC653879,LOC100133511,C3,C1RL,LTF,C1R,SERPING1,C1S,CFD	90	74	10040	10.5526	0.0463158	0.0094397	0.000739955
GOTERM_BP_FAT	GO:0002443~leukocyte mediated immunity	7	6.86275	7.79694e-05	LOC653879,LOC100133511,C3,C1RL,MYO1F,C1R,SERPING1,C1S,CD74	90	81	10040	9.6406	0.0760192	0.0130909	0.00123336
GOTERM_BP_FAT	GO:0006958~complement activation, classical pathway	5	4.90196	8.66434e-05	LOC653879,LOC100133511,C3,C1RL,C1R,SERPING1,C1S	90	27	10040	20.6584	0.0841111	0.012473	0.00137049
GOTERM_BP_FAT	GO:0016064~immunoglobulin mediated immune response	6	5.88235	9.1493e-05	LOC653879,LOC100133511,C3,C1RL,C1R,SERPING1,C1S,CD74	90	52	10040	12.8718	0.0886044	0.0115303	0.00144714
GOTERM_BP_FAT	GO:0002253~activation of immune response	7	6.86275	9.56041e-05	LOC653879,LOC100133511,C3,FYN,C1RL,C1R,SERPING1,C1S,CFD	90	84	10040	9.2963	0.092396	0.0107141	0.00151212
GOTERM_BP_FAT	GO:0019724~B cell mediated immunity	6	5.88235	0.000100323	LOC653879,LOC100133511,C3,C1RL,C1R,SERPING1,C1S,CD74	90	53	10040	12.6289	0.0967289	0.0101217	0.0015867
GOTERM_BP_FAT	GO:0002252~immune effector process	8	7.84314	0.000104707	LOC653879,LOC100133511,C3,C1RL,MYO1F,C1R,SERPING1,C1S,CFD,CD74	90	123	10040	7.25565	0.100736	0.00960614	0.00165598
GOTERM_BP_FAT	GO:0002455~humoral immune response mediated by circulating immunoglobulin	5	4.90196	0.000115682	LOC653879,LOC100133511,C3,C1RL,C1R,SERPING1,C1S	90	29	10040	19.2337	0.110689	0.00972803	0.0018294
GOTERM_BP_FAT	GO:0006955~immune response	16	15.6863	0.000127768	HLA-DQB1,LOC653879,IFITM2,C3,MYO1F,CCL19,LOC100133583,SERPING1,C1R,C1S,CXCL12,TRIM22,CD74,LOC100133511,C1RL,LTF,HLA-DPA1,HLA-DPB1,CFD	90	569	10040	3.13689	0.121523	0.00991707	0.00202037
GOTERM_BP_FAT	GO:0002449~lymphocyte mediated immunity	6	5.88235	0.000285431	LOC653879,LOC100133511,C3,C1RL,C1R,SERPING1,C1S,CD74	90	66	10040	10.1414	0.251339	0.020464	0.00450817
GOTERM_BP_FAT	GO:0002504~antigen processing and presentation of peptide or polysaccharide antigen via MHC class II	4	3.92157	0.000346887	HLA-DQB1,LOC100133583,HLA-DPA1,HLA-DPB1,CD74	90	16	10040	27.8889	0.296582	0.0231807	0.00547633
GOTERM_BP_FAT	GO:0051591~response to cAMP	5	4.90196	0.00045484	FOS,DUSP1,C1S,COL1A1,JUNB	90	41	10040	13.6043	0.369544	0.0284203	0.00717484
GOTERM_BP_FAT	GO:0002250~adaptive immune response	6	5.88235	0.000456968	LOC653879,LOC100133511,C3,C1RL,C1R,SERPING1,C1S,CD74	90	73	10040	9.16895	0.370904	0.0268948	0.00720831
GOTERM_BP_FAT	GO:0002460~adaptive immune response based on somatic recombination of immune receptors built from immunoglobulin superfamily domains	6	5.88235	0.000456968	LOC653879,LOC100133511,C3,C1RL,C1R,SERPING1,C1S,CD74	90	73	10040	9.16895	0.370904	0.0268948	0.00720831
GOTERM_MF_FAT	GO:0004252~serine-type endopeptidase activity	7	6.86275	0.00061035	PLAT,HTRA1,C1RL,LTF,C1R,C1S,CFD	87	116	9524	6.60602	0.113324	0.0583653	0.00760444
GOTERM_BP_FAT	GO:0051605~protein maturation by peptide bond cleavage	6	5.88235	0.000550488	LOC653879,LOC100133511,C3,C1RL,C1R,SERPING1,C1S,CFD	90	76	10040	8.80702	0.427847	0.0305432	0.00867749
GOTERM_BP_FAT	GO:0007155~cell adhesion	15	14.7059	0.00058773	AEBP1,COL3A1,HSPG2,COL5A3,COL16A1,CXCL12,LAMA2,VWF,LAMB3,LAMB2,CX3CR1,COL6A3,COL6A2,COL6A1,THBS3	90	585	10040	2.8604	0.449062	0.0308883	0.00926199
GOTERM_BP_FAT	GO:0022610~biological adhesion	15	14.7059	0.00058773	AEBP1,COL3A1,HSPG2,COL5A3,COL16A1,CXCL12,LAMA2,VWF,LAMB3,LAMB2,CX3CR1,COL6A3,COL6A2,COL6A1,THBS3	90	585	10040	2.8604	0.449062	0.0308883	0.00926199
GOTERM_MF_FAT	GO:0008236~serine-type peptidase activity	7	6.86275	0.00124863	PLAT,HTRA1,C1RL,LTF,C1R,C1S,CFD	87	133	9524	5.76165	0.218183	0.0787694	0.0155
GOTERM_BP_FAT	GO:0050778~positive regulation of immune response	7	6.86275	0.00101358	LOC653879,LOC100133511,C3,FYN,C1RL,C1R,SERPING1,C1S,CFD	90	130	10040	6.00684	0.642383	0.0501152	0.0159227
GOTERM_MF_FAT	GO:0017171~serine hydrolase activity	7	6.86275	0.00129784	PLAT,HTRA1,C1RL,LTF,C1R,C1S,CFD	87	134	9524	5.71865	0.225734	0.0619575	0.0161062
GOTERM_BP_FAT	GO:0002526~acute inflammatory response	6	5.88235	0.00113024	LOC653879,LOC100133511,C3,C1RL,C1R,SERPING1,C1S,CFD	90	89	10040	7.5206	0.682319	0.0531411	0.0177399
GOTERM_CC_FAT	GO:0031091~platelet alpha granule	5	4.90196	0.00162573	VWF,IGF1,SERPING1,CFD,THBS3	85	55	9077	9.70802	0.203707	0.0280719	0.0190145
GOTERM_BP_FAT	GO:0050817~coagulation	6	5.88235	0.00124889	PLAT,VWF,PLSCR4,EFEMP2,COL3A1,SERPING1	90	91	10040	7.35531	0.718371	0.055971	0.0195851
GOTERM_BP_FAT	GO:0007596~blood coagulation	6	5.88235	0.00124889	PLAT,VWF,PLSCR4,EFEMP2,COL3A1,SERPING1	90	91	10040	7.35531	0.718371	0.055971	0.0195851
GOTERM_BP_FAT	GO:0045596~negative regulation of cell differentiation	8	7.84314	0.00149418	ZFP36,LMO2,MAFB,IGF1,BCL6,CD74,KLF4,NR1H3	90	191	10040	4.67248	0.780463	0.0637973	0.0233893
GOTERM_BP_FAT	GO:0030198~extracellular matrix organization	6	5.88235	0.00151353	CRISPLD2,COL3A1,COL6A2,HSPG2,COL1A1,COL5A3	90	95	10040	7.04561	0.784735	0.0619905	0.0236888
GOTERM_BP_FAT	GO:0007599~hemostasis	6	5.88235	0.00166034	PLAT,VWF,PLSCR4,EFEMP2,COL3A1,SERPING1	90	97	10040	6.90034	0.814553	0.0651784	0.0259584
GOTERM_CC_FAT	GO:0030934~anchoring collagen	3	2.94118	0.00228539	COL6A3,COL6A1,COL16A1	85	8	9077	40.0456	0.274084	0.0349653	0.0266351
GOTERM_CC_FAT	GO:0005604~basement membrane	5	4.90196	0.00253206	LAMA2,LAMB3,LAMB2,EFEMP2,HSPG2	85	62	9077	8.61195	0.298783	0.0348713	0.0294707
GOTERM_BP_FAT	GO:0016485~protein processing	6	5.88235	0.00198503	LOC653879,LOC100133511,C3,C1RL,C1R,SERPING1,C1S,CFD	90	101	10040	6.62706	0.866655	0.0745665	0.0309602
GOTERM_BP_FAT	GO:0006952~defense response	13	12.7451	0.00203416	LOC653879,C3,MYO1F,CCL19,SERPING1,C1R,C1S,CD74,FOS,LOC100133511,CX3CR1,C1RL,LTF,CFD,IGFBP4	90	520	10040	2.78889	0.873148	0.0736209	0.031715
GOTERM_BP_FAT	GO:0043567~regulation of insulin-like growth factor receptor signaling pathway	3	2.94118	0.00268639	ATXN7,CILP,IGF1	90	9	10040	37.1852	0.934628	0.092822	0.041683
GOTERM_BP_FAT	GO:0008283~cell proliferation	11	10.7843	0.00280709	ZFP36L2,LRP1,SERPINF1,FYN,LOC732446,IGF1,BIN1,CXCL12,GAS6,CD74,IGFBP4,CSF1R	90	401	10040	3.06013	0.942179	0.0936136	0.0435171
GOTERM_BP_FAT	GO:0048584~positive regulation of response to stimulus	8	7.84314	0.00284616	LOC653879,LOC100133511,C3,FYN,C1RL,C1R,SERPING1,C1S,CFD,CXCL12	90	214	10040	4.1703	0.944431	0.0918424	0.04411
GOTERM_BP_FAT	GO:0051604~protein maturation	6	5.88235	0.00288238	LOC653879,LOC100133511,C3,C1RL,C1R,SERPING1,C1S,CFD	90	110	10040	6.08485	0.94644	0.0900977	0.0446595
GOTERM_BP_FAT	GO:0050727~regulation of inflammatory response	5	4.90196	0.0032164	ZFP36,LOC653879,LOC100133511,SERPINF1,C3,BCL6,SERPING1	90	69	10040	8.08374	0.961867	0.0970462	0.0497121
GOTERM_CC_FAT	GO:0005583~fibrillar collagen	3	2.94118	0.00440891	COL3A1,COL1A1,COL5A3	85	11	9077	29.1241	0.461308	0.0546853	0.0508
GOTERM_CC_FAT	GO:0042613~MHC class II protein complex	3	2.94118	0.00440891	HLA-DQB1,LOC100133583,HLA-DPA1,HLA-DPB1	85	11	9077	29.1241	0.461308	0.0546853	0.0508
GOTERM_MF_FAT	GO:0032395~MHC class II receptor activity	3	2.94118	0.00420429	HLA-DQB1,LOC100133583,HLA-DPA1,HLA-DPB1	87	11	9524	29.8558	0.563947	0.152952	0.0513135
GOTERM_MF_FAT	GO:0048407~platelet-derived growth factor binding	3	2.94118	0.00420429	COL3A1,COL6A1,COL1A1	87	11	9524	29.8558	0.563947	0.152952	0.0513135
GOTERM_BP_FAT	GO:0045087~innate immune response	6	5.88235	0.00362412	LOC653879,LOC100133511,C3,C1RL,C1R,SERPING1,C1S,CFD	90	116	10040	5.77011	0.974816	0.105564	0.0558457
GOTERM_BP_FAT	GO:0042060~wound healing	7	6.86275	0.00382177	PLAT,VWF,PLSCR4,EFEMP2,COL3A1,IGF1,SERPING1	90	169	10040	4.62064	0.979405	0.107918	0.0588058
GOTERM_MF_FAT	GO:0005201~extracellular matrix structural constituent	5	4.90196	0.00485209	EFEMP2,COL3A1,COL6A2,COL1A1,COL5A3	87	76	9524	7.20206	0.616412	0.147599	0.0590008
GOTERM_BP_FAT	GO:0006954~inflammatory response	9	8.82353	0.00393326	FOS,LOC653879,LOC100133511,C3,C1RL,CCL19,C1R,SERPING1,C1S,CFD,IGFBP4	90	288	10040	3.48611	0.981615	0.1079	0.0604717
GOTERM_CC_FAT	GO:0031093~platelet alpha granule lumen	4	3.92157	0.00632631	IGF1,SERPING1,CFD,THBS3	85	41	9077	10.4184	0.588726	0.0713667	0.0721463
GOTERM_BP_FAT	GO:0007162~negative regulation of cell adhesion	4	3.92157	0.00524997	MYO1F,BCL6,COL1A1,FXYD5	90	40	10040	11.1556	0.995192	0.137796	0.0799377
GOTERM_MF_FAT	GO:0043566~structure-specific DNA binding	6	5.88235	0.00695332	EGR1,FOS,SATB1,BCL6,KLF4,JUNB	87	133	9524	4.93855	0.747056	0.178292	0.0835434
GOTERM_BP_FAT	GO:0050878~regulation of body fluid levels	6	5.88235	0.00550385	PLAT,VWF,PLSCR4,EFEMP2,COL3A1,SERPING1	90	128	10040	5.22917	0.996288	0.140369	0.0836472
GOTERM_CC_FAT	GO:0060205~cytoplasmic membrane-bounded vesicle lumen	4	3.92157	0.0077053	IGF1,SERPING1,CFD,THBS3	85	44	9077	9.70802	0.661394	0.0799263	0.087226
GOTERM_CC_FAT	GO:0031983~vesicle lumen	4	3.92157	0.00871564	IGF1,SERPING1,CFD,THBS3	85	46	9077	9.28593	0.7064	0.0838163	0.0981316
GOTERM_MF_FAT	GO:0003700~transcription factor activity	15	14.7059	0.00829132	EGR1,SATB1,EGR3,AEBP1,MAFB,HCLS1,TRIM22,JUNB,FOS,ZFP36L2,ZFHX4,BCL6,KLF2,KLF4,NR1H3	87	766	9524	2.14369	0.806059	0.185373	0.0988631
GOTERM_MF_FAT	GO:0003690~double-stranded DNA binding	5	4.90196	0.00845344	EGR1,FOS,SATB1,KLF4,JUNB	87	89	9524	6.15007	0.812205	0.169579	0.100703
GOTERM_CC_FAT	GO:0005605~basal lamina	3	2.94118	0.00933529	LAMA2,LAMB2,HSPG2	85	16	9077	20.0228	0.73101	0.0838165	0.104761
GOTERM_BP_FAT	GO:0001775~cell activation	8	7.84314	0.00816798	EGR1,VWF,FYN,COL3A1,MYO1F,BCL6,CXCL12,CD74	90	260	10040	3.43248	0.999756	0.196559	0.121739
GOTERM_BP_FAT	GO:0043062~extracellular structure organization	6	5.88235	0.00896471	CRISPLD2,COL3A1,COL6A2,HSPG2,COL1A1,COL5A3	90	144	10040	4.64815	0.999892	0.208744	0.132839
GOTERM_BP_FAT	GO:0008544~epidermis development	6	5.88235	0.00922139	LAMB3,KRT15,COL3A1,COL1A1,COL5A3,KLF4	90	145	10040	4.61609	0.999917	0.209308	0.136387
GOTERM_BP_FAT	GO:0048585~negative regulation of response to stimulus	5	4.90196	0.00925319	ZFP36,SERPINF1,COL3A1,BCL6,SERPING1	90	93	10040	5.99761	0.999919	0.205397	0.136826
GOTERM_BP_FAT	GO:0032101~regulation of response to external stimulus	6	5.88235	0.0100219	ZFP36,LOC653879,LOC100133511,SERPINF1,C3,BCL6,SERPING1,CXCL12	90	148	10040	4.52252	0.999963	0.215867	0.147365
GOTERM_BP_FAT	GO:0009612~response to mechanical stimulus	4	3.92157	0.0114625	FOS,FYN,COL1A1,JUNB	90	53	10040	8.41929	0.999992	0.23804	0.166792
GOTERM_CC_FAT	GO:0030141~secretory granule	6	5.88235	0.0157653	PLAT,VWF,IGF1,SERPING1,CFD,THBS3	85	159	9077	4.02974	0.891903	0.129811	0.170968
GOTERM_MF_FAT	GO:0004175~endopeptidase activity	8	7.84314	0.0156323	PLAT,HTRA1,C1RL,LTF,C1R,C1S,CFD,MMP2	87	290	9524	3.0199	0.955125	0.266838	0.178804
GOTERM_MF_FAT	GO:0005520~insulin-like growth factor binding	3	2.94118	0.0165588	HTRA1,IGFBP6,IGFBP4	87	22	9524	14.9279	0.962723	0.258467	0.188416
GOTERM_BP_FAT	GO:0001501~skeletal system development	8	7.84314	0.0133421	AEBP1,LTBP3,COL3A1,HSPG2,IGF1,COL1A1,MMP2,IGFBP4	90	286	10040	3.12044	0.999999	0.266219	0.191518
GOTERM_BP_FAT	GO:0007398~ectoderm development	6	5.88235	0.013365	LAMB3,KRT15,COL3A1,COL1A1,COL5A3,KLF4	90	159	10040	4.20964	0.999999	0.26154	0.191814
GOTERM_CC_FAT	GO:0005589~collagen type VI	2	1.96078	0.0184237	COL6A3,COL6A1	85	2	9077	106.788	0.925976	0.14199	0.197006
GOTERM_BP_FAT	GO:0019882~antigen processing and presentation	4	3.92157	0.0139595	HLA-DQB1,LOC100133583,HLA-DPA1,HLA-DPB1,CD74	90	57	10040	7.82846	0.999999	0.266468	0.199488
GOTERM_CC_FAT	GO:0042383~sarcolemma	4	3.92157	0.0195424	LAMA2,COL6A3,COL6A2,COL6A1	85	62	9077	6.88956	0.936899	0.1423	0.207738
GOTERM_MF_FAT	GO:0005198~structural molecule activity	11	10.7843	0.018776	LAMA2,LAMB3,LAMB2,EFEMP2,KRT15,COL3A1,COL6A2,COL1A1,COL5A3,COL16A1,THBS3	87	522	9524	2.30687	0.976104	0.267411	0.210999
GOTERM_BP_FAT	GO:0001568~blood vessel development	7	6.86275	0.0162358	PLAT,LMO2,COL3A1,COL1A1,CXCL12,MMP2,JUNB	90	230	10040	3.39517	1	0.29753	0.228242
GOTERM_BP_FAT	GO:0060346~bone trabecula formation	2	1.96078	0.0176514	COL1A1,MMP2	90	2	10040	111.556	1	0.313546	0.245633
GOTERM_BP_FAT	GO:0001944~vasculature development	7	6.86275	0.0182039	PLAT,LMO2,COL3A1,COL1A1,CXCL12,MMP2,JUNB	90	236	10040	3.30885	1	0.316261	0.25232
GOTERM_BP_FAT	GO:0050777~negative regulation of immune response	3	2.94118	0.0188962	COL3A1,BCL6,SERPING1	90	24	10040	13.9444	1	0.320829	0.260622
GOTERM_CC_FAT	GO:0016023~cytoplasmic membrane-bounded vesicle	10	9.80392	0.0312648	PLAT,VWF,LRP1,SERPINF1,CRISPLD2,IGF1,SERPING1,BIN1,CFD,THBS3	85	476	9077	2.24345	0.988286	0.208678	0.312561
GOTERM_BP_FAT	GO:0043588~skin development	3	2.94118	0.0236232	COL3A1,COL1A1,COL5A3	90	27	10040	12.3951	1	0.378315	0.315036
GOTERM_BP_FAT	GO:0030199~collagen fibril organization	3	2.94118	0.0236232	COL3A1,COL1A1,COL5A3	90	27	10040	12.3951	1	0.378315	0.315036
GOTERM_BP_FAT	GO:0032963~collagen metabolic process	3	2.94118	0.0236232	COL3A1,COL1A1,MMP2	90	27	10040	12.3951	1	0.378315	0.315036
GOTERM_BP_FAT	GO:0000302~response to reactive oxygen species	4	3.92157	0.0240615	FOS,DUSP1,GPX3,COL1A1	90	70	10040	6.3746	1	0.378075	0.319886
GOTERM_CC_FAT	GO:0042611~MHC protein complex	3	2.94118	0.0330833	HLA-DQB1,LOC100133583,HLA-DPA1,HLA-DPB1	85	31	9077	10.3343	0.990995	0.209825	0.327635
GOTERM_BP_FAT	GO:0002683~negative regulation of immune system process	4	3.92157	0.0249657	COL3A1,BCL6,SERPING1,CD74	90	71	10040	6.28482	1	0.383507	0.329791
GOTERM_MF_FAT	GO:0070011~peptidase activity, acting on L-amino acid peptides	9	8.82353	0.0317403	PLAT,AEBP1,HTRA1,C1RL,LTF,C1R,C1S,CFD,MMP2	87	411	9524	2.39718	0.998261	0.38663	0.331876
GOTERM_BP_FAT	GO:0045638~negative regulation of myeloid cell differentiation	3	2.94118	0.0252958	ZFP36,LMO2,MAFB	90	28	10040	11.9524	1	0.381904	0.333374
GOTERM_BP_FAT	GO:0007517~muscle organ development	6	5.88235	0.0255917	LAMA2,AEBP1,EGR3,COL6A3,HSPG2,IGF1	90	188	10040	3.56028	1	0.379953	0.336569
GOTERM_BP_FAT	GO:0030155~regulation of cell adhesion	5	4.90196	0.0261396	LAMA2,MYO1F,BCL6,COL1A1,FXYD5	90	127	10040	4.39195	1	0.380975	0.342449
GOTERM_CC_FAT	GO:0031988~membrane-bounded vesicle	10	9.80392	0.0383026	PLAT,VWF,LRP1,SERPINF1,CRISPLD2,IGF1,SERPING1,BIN1,CFD,THBS3	85	494	9077	2.16171	0.995779	0.229233	0.369231
GOTERM_BP_FAT	GO:0044259~multicellular organismal macromolecule metabolic process	3	2.94118	0.0287808	COL3A1,COL1A1,MMP2	90	30	10040	11.1556	1	0.405186	0.370115
GOTERM_BP_FAT	GO:0045944~positive regulation of transcription from RNA polymerase II promoter	8	7.84314	0.0288866	EGR1,FOS,MAFB,ATXN7,IGF1,KLF4,JUNB,NR1H3	90	335	10040	2.66401	1	0.400977	0.3712
GOTERM_MF_FAT	GO:0017124~SH3 domain binding	4	3.92157	0.0366389	PLSCR4,HCLS1,EVL,MICAL1	87	81	9524	5.40599	0.99936	0.408589	0.37293
GOTERM_BP_FAT	GO:0031348~negative regulation of defense response	3	2.94118	0.0305912	ZFP36,SERPINF1,SERPING1	90	31	10040	10.7957	1	0.413723	0.388444
GOTERM_BP_FAT	GO:0045941~positive regulation of transcription	10	9.80392	0.0311998	EGR1,FOS,MAFB,ATXN7,IGF1,KLF2,SEC14L2,KLF4,JUNB,NR1H3	90	496	10040	2.2491	1	0.414727	0.394493
GOTERM_MF_FAT	GO:0008233~peptidase activity	9	8.82353	0.0407802	PLAT,AEBP1,HTRA1,C1RL,LTF,C1R,C1S,CFD,MMP2	87	432	9524	2.28065	0.999726	0.421205	0.405812
GOTERM_BP_FAT	GO:0043569~negative regulation of insulin-like growth factor receptor signaling pathway	2	1.96078	0.0349946	ATXN7,CILP	90	4	10040	55.7778	1	0.446856	0.430962
GOTERM_BP_FAT	GO:0001957~intramembranous ossification	2	1.96078	0.0349946	COL1A1,MMP2	90	4	10040	55.7778	1	0.446856	0.430962
GOTERM_BP_FAT	GO:0045893~positive regulation of transcription, DNA-dependent	9	8.82353	0.0360513	EGR1,FOS,MAFB,ATXN7,IGF1,SEC14L2,KLF4,JUNB,NR1H3	90	429	10040	2.34033	1	0.451465	0.440744
GOTERM_BP_FAT	GO:0031960~response to corticosteroid stimulus	4	3.92157	0.0361065	FOS,DUSP1,COL1A1,JUNB	90	82	10040	5.44173	1	0.446721	0.441251
GOTERM_BP_FAT	GO:0010628~positive regulation of gene expression	10	9.80392	0.0367264	EGR1,FOS,MAFB,ATXN7,IGF1,KLF2,SEC14L2,KLF4,JUNB,NR1H3	90	511	10040	2.18308	1	0.447244	0.446912
GOTERM_BP_FAT	GO:0051254~positive regulation of RNA metabolic process	9	8.82353	0.0373331	EGR1,FOS,MAFB,ATXN7,IGF1,SEC14L2,KLF4,JUNB,NR1H3	90	432	10040	2.32407	1	0.447634	0.452399
GOTERM_BP_FAT	GO:0044236~multicellular organismal metabolic process	3	2.94118	0.0402868	COL3A1,COL1A1,MMP2	90	36	10040	9.2963	1	0.468347	0.478396
GOTERM_MF_FAT	GO:0005509~calcium ion binding	12	11.7647	0.0529916	LTBP3,SCUBE2,EFEMP2,CD248,LOC732446,FSTL1,C1R,C1S,MMP2,GAS6,LRP1,PLSCR4,THBS3	87	708	9524	1.85545	0.999978	0.488487	0.493764
GOTERM_BP_FAT	GO:0031589~cell-substrate adhesion	4	3.92157	0.0430947	VWF,COL3A1,COL5A3,THBS3	90	88	10040	5.07071	1	0.48659	0.502034
GOTERM_BP_FAT	GO:0000288~nuclear-transcribed mRNA catabolic process, deadenylation-dependent decay	2	1.96078	0.0435524	ZFP36,ZFP36L2	90	5	10040	44.6222	1	0.485217	0.50579
GOTERM_BP_FAT	GO:0032964~collagen biosynthetic process	2	1.96078	0.0435524	COL3A1,COL1A1	90	5	10040	44.6222	1	0.485217	0.50579
GOTERM_BP_FAT	GO:0045647~negative regulation of erythrocyte differentiation	2	1.96078	0.0435524	LMO2,MAFB	90	5	10040	44.6222	1	0.485217	0.50579
GOTERM_BP_FAT	GO:0045321~leukocyte activation	6	5.88235	0.0470442	EGR1,FYN,MYO1F,BCL6,CXCL12,CD74	90	222	10040	3.01502	1	0.507438	0.533588
GOTERM_BP_FAT	GO:0006508~proteolysis	13	12.7451	0.0476938	PLAT,AEBP1,LOC653879,C3,UBA7,SERPING1,C1R,C1S,MMP2,WSB1,LOC100133511,HTRA1,C1RL,DDB2,CFD	90	796	10040	1.82189	1	0.507321	0.538595
GOTERM_BP_FAT	GO:0002697~regulation of immune effector process	4	3.92157	0.0493978	CD37,LOC653879,LOC100133511,C3,BCL6,SERPING1	90	93	10040	4.79809	1	0.514951	0.55149
GOTERM_MF_FAT	GO:0019955~cytokine binding	4	3.92157	0.0645507	IL10RA,CX3CR1,CD74,CSF1R	87	102	9524	4.29299	0.999998	0.538495	0.565822
GOTERM_BP_FAT	GO:0060351~cartilage development involved in endochondral bone morphogenesis	2	1.96078	0.0520351	HSPG2,COL1A1	90	6	10040	37.1852	1	0.528851	0.570785
GOTERM_BP_FAT	GO:0051272~positive regulation of cell motion	4	3.92157	0.0520387	IGF1,MYO1F,BCL6,CXCL12	90	95	10040	4.69708	1	0.523995	0.570811
GOTERM_CC_FAT	GO:0031410~cytoplasmic vesicle	10	9.80392	0.0694211	PLAT,VWF,LRP1,SERPINF1,CRISPLD2,IGF1,SERPING1,BIN1,CFD,THBS3	85	554	9077	1.92759	0.999958	0.36736	0.572123
GOTERM_MF_FAT	GO:0043565~sequence-specific DNA binding	9	8.82353	0.0662418	EGR1,FOS,SATB1,ZFHX4,MAFB,BCL6,KLF4,JUNB,NR1H3	87	478	9524	2.06117	0.999999	0.527684	0.575534
GOTERM_BP_FAT	GO:0007178~transmembrane receptor protein serine/threonine kinase signaling pathway	4	3.92157	0.0533845	FOS,LTBP3,COL3A1,FSTL1	90	96	10040	4.64815	1	0.528465	0.580354
GOTERM_MF_FAT	GO:0004866~endopeptidase inhibitor activity	4	3.92157	0.0676048	LOC653879,LOC100133511,SERPINF1,C3,COL6A3,SERPING1	87	104	9524	4.21043	0.999999	0.51605	0.583216
GOTERM_BP_FAT	GO:0045935~positive regulation of nucleobase, nucleoside, nucleotide and nucleic acid metabolic process	10	9.80392	0.0546831	EGR1,FOS,MAFB,ATXN7,IGF1,KLF2,SEC14L2,KLF4,JUNB,NR1H3	90	551	10040	2.0246	1	0.532473	0.589374
GOTERM_MF_FAT	GO:0030414~peptidase inhibitor activity	4	3.92157	0.0707241	LOC653879,LOC100133511,SERPINF1,C3,COL6A3,SERPING1	87	106	9524	4.13099	0.999999	0.51446	0.600318
GOTERM_MF_FAT	GO:0030528~transcription regulator activity	17	16.6667	0.0718282	EGR1,SATB1,EGR3,AEBP1,MAFB,HCLS1,SEC14L2,TRIM22,JUNB,ZFP36L2,FOS,ZFHX4,PTRF,BCL6,KLF2,KLF4,NR1H3	87	1206	9524	1.54313	1	0.503038	0.606215
GOTERM_CC_FAT	GO:0043256~laminin complex	2	1.96078	0.0803042	LAMA2,LAMB2	85	9	9077	23.7307	0.999992	0.399236	0.627576
GOTERM_BP_FAT	GO:0001503~ossification	4	3.92157	0.0647453	HSPG2,IGF1,COL1A1,MMP2	90	104	10040	4.2906	1	0.590604	0.653354
GOTERM_BP_FAT	GO:0051173~positive regulation of nitrogen compound metabolic process	10	9.80392	0.0655201	EGR1,FOS,MAFB,ATXN7,IGF1,KLF2,SEC14L2,KLF4,JUNB,NR1H3	90	571	10040	1.95369	1	0.590324	0.657871
GOTERM_CC_FAT	GO:0031982~vesicle	10	9.80392	0.0882451	PLAT,VWF,LRP1,SERPINF1,CRISPLD2,IGF1,SERPING1,BIN1,CFD,THBS3	85	582	9077	1.83485	0.999998	0.416614	0.663797
GOTERM_BP_FAT	GO:0010557~positive regulation of macromolecule biosynthetic process	10	9.80392	0.0684299	EGR1,FOS,MAFB,ATXN7,IGF1,KLF2,SEC14L2,KLF4,JUNB,NR1H3	90	576	10040	1.93673	1	0.602074	0.674349
GOTERM_BP_FAT	GO:0060343~trabecula formation	2	1.96078	0.0687779	COL1A1,MMP2	90	8	10040	27.8889	1	0.599332	0.676269
GOTERM_BP_FAT	GO:0060325~face morphogenesis	2	1.96078	0.0687779	COL1A1,MMP2	90	8	10040	27.8889	1	0.599332	0.676269
GOTERM_BP_FAT	GO:0010033~response to organic substance	11	10.7843	0.0707489	EGR1,FOS,DUSP1,FYN,HCLS1,COL3A1,COL6A2,C1S,GNG12,COL1A1,JUNB	90	668	10040	1.83699	1	0.605464	0.686946
GOTERM_MF_FAT	GO:0032403~protein complex binding	5	4.90196	0.0926853	VWF,LAMB3,COL3A1,IGF1,COL16A1	87	190	9524	2.88082	1	0.581456	0.703619
GOTERM_BP_FAT	GO:0060348~bone development	4	3.92157	0.0755236	HSPG2,IGF1,COL1A1,MMP2	90	111	10040	4.02002	1	0.625832	0.711458
GOTERM_BP_FAT	GO:0051270~regulation of cell motion	5	4.90196	0.0768048	LAMA2,IGF1,MYO1F,BCL6,CXCL12	90	181	10040	3.08165	1	0.627758	0.717722
GOTERM_MF_FAT	GO:0005178~integrin binding	3	2.94118	0.0963468	VWF,COL3A1,COL16A1	87	58	9524	5.66231	1	0.5801	0.718231
GOTERM_BP_FAT	GO:0060323~head morphogenesis	2	1.96078	0.0770394	COL1A1,MMP2	90	9	10040	24.7901	1	0.624467	0.718855
GOTERM_BP_FAT	GO:0045581~negative regulation of T cell differentiation	2	1.96078	0.0770394	BCL6,CD74	90	9	10040	24.7901	1	0.624467	0.718855
GOTERM_BP_FAT	GO:0046649~lymphocyte activation	5	4.90196	0.0780222	EGR1,FYN,BCL6,CXCL12,CD74	90	182	10040	3.06471	1	0.624919	0.723557
GOTERM_BP_FAT	GO:0009314~response to radiation	5	4.90196	0.0792494	FOS,DUSP1,COL3A1,DDB2,JUNB	90	183	10040	3.04797	1	0.626548	0.729324
GOTERM_BP_FAT	GO:0042542~response to hydrogen peroxide	3	2.94118	0.080076	DUSP1,GPX3,COL1A1	90	53	10040	6.31447	1	0.626225	0.733144
GOTERM_BP_FAT	GO:0030100~regulation of endocytosis	3	2.94118	0.080076	LOC653879,LOC100133511,C3,BIN1,NR1H3	90	53	10040	6.31447	1	0.626225	0.733144
GOTERM_BP_FAT	GO:0042110~T cell activation	4	3.92157	0.0820177	EGR1,FYN,CXCL12,CD74	90	115	10040	3.88019	1	0.631169	0.741921
GOTERM_BP_FAT	GO:0009628~response to abiotic stimulus	7	6.86275	0.0827163	FOS,DUSP1,FYN,COL3A1,DDB2,COL1A1,JUNB	90	342	10040	2.2833	1	0.630223	0.745012
GOTERM_BP_FAT	GO:0002920~regulation of humoral immune response	2	1.96078	0.0852283	CD37,SERPING1	90	10	10040	22.3111	1	0.637569	0.755843
GOTERM_BP_FAT	GO:0060324~face development	2	1.96078	0.0852283	COL1A1,MMP2	90	10	10040	22.3111	1	0.637569	0.755843
GOTERM_BP_FAT	GO:0031328~positive regulation of cellular biosynthetic process	10	9.80392	0.086231	EGR1,FOS,MAFB,ATXN7,IGF1,KLF2,SEC14L2,KLF4,JUNB,NR1H3	90	604	10040	1.84695	1	0.63796	0.760045
GOTERM_BP_FAT	GO:0032870~cellular response to hormone stimulus	4	3.92157	0.0921947	FOS,DUSP1,GNG12,JUNB	90	121	10040	3.68779	1	0.659655	0.783668
GOTERM_BP_FAT	GO:0009891~positive regulation of biosynthetic process	10	9.80392	0.0932117	EGR1,FOS,MAFB,ATXN7,IGF1,KLF2,SEC14L2,KLF4,JUNB,NR1H3	90	614	10040	1.81687	1	0.659873	0.787472
GOTERM_BP_FAT	GO:0010812~negative regulation of cell-substrate adhesion	2	1.96078	0.0933454	BCL6,COL1A1	90	11	10040	20.2828	1	0.656459	0.787968
GOTERM_BP_FAT	GO:0007179~transforming growth factor beta receptor signaling pathway	3	2.94118	0.0934109	FOS,LTBP3,COL3A1	90	58	10040	5.77011	1	0.652802	0.78821
GOTERM_BP_FAT	GO:0009968~negative regulation of signal transduction	5	4.90196	0.0947207	LRP1,HTRA1,ATXN7,CILP,BCL6	90	195	10040	2.8604	1	0.654291	0.793001

## Sheet: GSE9195_functAnnotChart
Table S2: GO term functional annotation chart for each data set using DAVID
GO term functional annotation chart for over-expressed genes in data set GSE9195
Category	Term	Count	%	PValue	Genes	List Total	Pop Hits	Pop Total	Fold Enrichment	Bonferroni	Benjamini	FDR
GOTERM_BP_FAT	GO:0007049~cell cycle	34	39.5349	2.70328e-21	KIF23,PRC1,FOXM1,DBF4,ANLN,CEP55,GTSE1,CCNE2,KIF2C,SPC25,HJURP,NCAPG,FANCI,SKA2,EXO1,CDK1,KIF11,MKI67,GMNN,DLGAP5,KIF15,TPX2,CENPF,NUSAP1,CENPE,ESPL1,RACGAP1,CDKN3,CCNB2,PSMD12,SPAG5,RACGAP1P,BUB1B,RAD54B,DSCC1	75	761	12644	7.53212	1.78416e-18	1.78416e-18	4.04459e-20
GOTERM_BP_FAT	GO:0022403~cell cycle phase	27	31.3953	1.23233e-20	KIF23,PRC1,DBF4,ANLN,CEP55,GTSE1,SPC25,KIF2C,NCAPG,SKA2,EXO1,CDK1,KIF11,MKI67,DLGAP5,KIF15,TPX2,NUSAP1,CENPF,ESPL1,CENPE,CDKN3,CCNB2,SPAG5,BUB1B,RAD54B,DSCC1	75	409	12644	11.1292	8.13336e-18	4.06668e-18	1.84378e-19
GOTERM_BP_FAT	GO:0022402~cell cycle process	29	33.7209	1.5948e-19	KIF23,PRC1,DBF4,ANLN,CEP55,GTSE1,SPC25,KIF2C,NCAPG,SKA2,EXO1,CDK1,KIF11,MKI67,DLGAP5,KIF15,TPX2,CENPF,NUSAP1,CENPE,ESPL1,CDKN3,RACGAP1,CCNB2,PSMD12,SPAG5,RACGAP1P,BUB1B,RAD54B,DSCC1	75	558	12644	8.76167	1.05257e-16	3.50855e-17	2.3861e-18
GOTERM_BP_FAT	GO:0000278~mitotic cell cycle	25	29.0698	2.50649e-19	KIF23,PRC1,DBF4,ANLN,CEP55,GTSE1,SPC25,KIF2C,NCAPG,SKA2,CDK1,KIF11,DLGAP5,KIF15,TPX2,NUSAP1,CENPF,ESPL1,CENPE,CDKN3,CCNB2,PSMD12,SPAG5,BUB1B,DSCC1	75	366	12644	11.5155	1.65429e-16	4.13571e-17	3.75017e-18
GOTERM_BP_FAT	GO:0000279~M phase	24	27.907	2.76266e-19	EXO1,KIF23,CDK1,KIF11,MKI67,PRC1,DLGAP5,KIF15,TPX2,CENPF,NUSAP1,ESPL1,CENPE,ANLN,CEP55,SPC25,KIF2C,CCNB2,SPAG5,NCAPG,BUB1B,RAD54B,SKA2,DSCC1	75	324	12644	12.4879	1.82336e-16	3.64672e-17	4.13344e-18
GOTERM_BP_FAT	GO:0007067~mitosis	20	23.2558	1.26028e-17	KIF23,CDK1,KIF11,DLGAP5,KIF15,TPX2,CENPF,NUSAP1,ESPL1,CENPE,ANLN,CEP55,SPC25,KIF2C,CCNB2,SPAG5,NCAPG,BUB1B,SKA2,DSCC1	75	218	12644	15.4667	8.31786e-15	1.38631e-15	1.88561e-16
GOTERM_BP_FAT	GO:0000280~nuclear division	20	23.2558	1.26028e-17	KIF23,CDK1,KIF11,DLGAP5,KIF15,TPX2,CENPF,NUSAP1,ESPL1,CENPE,ANLN,CEP55,SPC25,KIF2C,CCNB2,SPAG5,NCAPG,BUB1B,SKA2,DSCC1	75	218	12644	15.4667	8.31786e-15	1.38631e-15	1.88561e-16
GOTERM_BP_FAT	GO:0000087~M phase of mitotic cell cycle	20	23.2558	1.77541e-17	KIF23,CDK1,KIF11,DLGAP5,KIF15,TPX2,CENPF,NUSAP1,ESPL1,CENPE,ANLN,CEP55,SPC25,KIF2C,CCNB2,SPAG5,NCAPG,BUB1B,SKA2,DSCC1	75	222	12644	15.188	1.17177e-14	1.67396e-15	2.65634e-16
GOTERM_BP_FAT	GO:0048285~organelle fission	20	23.2558	2.69927e-17	KIF23,CDK1,KIF11,DLGAP5,KIF15,TPX2,CENPF,NUSAP1,ESPL1,CENPE,ANLN,CEP55,SPC25,KIF2C,CCNB2,SPAG5,NCAPG,BUB1B,SKA2,DSCC1	75	227	12644	14.8535	1.78152e-14	2.2269e-15	4.0386e-16
GOTERM_CC_FAT	GO:0015630~microtubule cytoskeleton	25	29.0698	9.37354e-16	KIF23,KIF4B,KIF4A,PRC1,CEP55,GTSE1,KIF2C,SKA2,ODF2,TOP2A,KIF14,CDK1,KIF11,DLGAP5,KIF15,TPX2,NUSAP1,CENPF,ESPL1,CENPE,RACGAP1,CCNB2,SPAG5,TUBD1,RACGAP1P,BUB1B,KIF20A	69	538	11804	7.94946	1.2168e-13	1.2168e-13	1.04361e-14
GOTERM_CC_FAT	GO:0005819~spindle	16	18.6047	3.26981e-15	KIF14,KIF23,KIF4B,CDK1,KIF4A,KIF11,PRC1,DLGAP5,KIF15,TPX2,CENPF,NUSAP1,CENPE,RACGAP1,SPAG5,RACGAP1P,BUB1B,SKA2	69	147	11804	18.6201	4.41092e-13	2.2049e-13	3.78586e-14
GOTERM_BP_FAT	GO:0051301~cell division	18	20.9302	6.3089e-13	KIF23,CDK1,KIF11,PRC1,CENPF,NUSAP1,ESPL1,CENPE,ANLN,CEP55,RACGAP1,CCNE2,SPC25,CCNB2,NCAPG,SPAG5,RACGAP1P,BUB1B,SKA2	75	291	12644	10.428	4.1642e-10	4.62689e-11	9.44e-12
GOTERM_CC_FAT	GO:0005874~microtubule	17	19.7674	1.29324e-12	KIF14,KIF23,KIF4B,CDK1,KIF4A,KIF11,PRC1,KIF15,NUSAP1,CENPE,RACGAP1,GTSE1,KIF2C,SPAG5,RACGAP1P,TUBD1,ODF2,SKA2,KIF20A	69	264	11804	11.016	1.77167e-10	5.90555e-11	1.52004e-11
GOTERM_CC_FAT	GO:0044430~cytoskeletal part	26	30.2326	4.90965e-12	KIF23,KIF4B,KIF4A,PRC1,LMNB2,ANLN,CEP55,GTSE1,KIF2C,SKA2,ODF2,TOP2A,KIF14,CDK1,KIF11,DLGAP5,KIF15,TPX2,CENPF,NUSAP1,ESPL1,CENPE,RACGAP1,SPAG5,TUBD1,RACGAP1P,BUB1B,KIF20A	69	875	11804	5.0833	6.72619e-10	1.68155e-10	5.77086e-11
GOTERM_BP_FAT	GO:0007017~microtubule-based process	16	18.6047	9.29026e-12	KIF14,KIF23,KIF4B,KIF4A,KIF11,PRC1,KIF15,NUSAP1,ESPL1,CENPE,GTSE1,SPC25,KIF2C,SPAG5,TUBD1,BUB1B,KIF20A	75	246	12644	10.965	6.13156e-09	6.13156e-10	1.38999e-10
GOTERM_BP_FAT	GO:0007059~chromosome segregation	11	12.7907	2.98475e-11	SPC25,HJURP,NCAPG,DLGAP5,CENPF,NUSAP1,CENPE,SKA2,ESPL1,TOP2A,DSCC1	75	80	12644	23.1807	1.96994e-08	1.79085e-09	4.46574e-10
GOTERM_CC_FAT	GO:0043228~non-membrane-bounded organelle	40	46.5116	4.5797e-11	KIF23,KIF4B,KIF4A,PRC1,LMNB2,LYAR,RPS6KB1,ANLN,CEP55,GTSE1,KIF2C,SPC25,HJURP,NCAPG,FANCI,ODF2,SKA2,TOP2A,KIF14,CDK1,CENPN,KIF11,MKI67,TIGD1,DLGAP5,KIF15,TPX2,CENPF,NUSAP1,CENPE,ESPL1,RACGAP1,CCNB2,SPAG5,NOP16,RACGAP1P,TUBD1,BUB1B,NOP58,TMOD3,KIF20A,DSCC1	69	2461	11804	2.78054	6.27418e-09	1.25484e-09	5.38305e-10
GOTERM_CC_FAT	GO:0043232~intracellular non-membrane-bounded organelle	40	46.5116	4.5797e-11	KIF23,KIF4B,KIF4A,PRC1,LMNB2,LYAR,RPS6KB1,ANLN,CEP55,GTSE1,KIF2C,SPC25,HJURP,NCAPG,FANCI,ODF2,SKA2,TOP2A,KIF14,CDK1,CENPN,KIF11,MKI67,TIGD1,DLGAP5,KIF15,TPX2,CENPF,NUSAP1,CENPE,ESPL1,RACGAP1,CCNB2,SPAG5,NOP16,RACGAP1P,TUBD1,BUB1B,NOP58,TMOD3,KIF20A,DSCC1	69	2461	11804	2.78054	6.27418e-09	1.25484e-09	5.38305e-10
GOTERM_CC_FAT	GO:0000775~chromosome, centromeric region	12	13.9535	9.2833e-11	SPC25,KIF2C,CENPN,MKI67,TIGD1,HJURP,SPAG5,BUB1B,CENPF,CENPE,SKA2,DSCC1	69	123	11804	16.69	1.27181e-08	2.11969e-09	1.09118e-09
GOTERM_CC_FAT	GO:0005856~cytoskeleton	28	32.5581	6.49594e-10	KIF23,KIF4B,KIF4A,PRC1,LMNB2,ANLN,CEP55,GTSE1,KIF2C,ODF2,SKA2,TOP2A,KIF14,CDK1,KIF11,DLGAP5,KIF15,TPX2,CENPF,NUSAP1,ESPL1,CENPE,RACGAP1,CCNB2,SPAG5,TUBD1,RACGAP1P,BUB1B,TMOD3,KIF20A	69	1288	11804	3.71897	8.89943e-08	1.27135e-08	7.63543e-09
GOTERM_CC_FAT	GO:0000777~condensed chromosome kinetochore	9	10.4651	1.21118e-09	SPC25,KIF2C,CENPN,HJURP,SPAG5,BUB1B,CENPF,CENPE,SKA2	69	58	11804	26.5457	1.65932e-07	2.07415e-08	1.42364e-08
GOTERM_CC_FAT	GO:0000793~condensed chromosome	11	12.7907	2.69298e-09	SPC25,KIF2C,CENPN,MKI67,HJURP,SPAG5,NCAPG,BUB1B,CENPF,CENPE,SKA2	69	128	11804	14.7015	3.68938e-07	4.09931e-08	3.16537e-08
GOTERM_CC_FAT	GO:0000779~condensed chromosome, centromeric region	9	10.4651	3.4999e-09	SPC25,KIF2C,CENPN,HJURP,SPAG5,BUB1B,CENPF,CENPE,SKA2	69	66	11804	23.3281	4.79486e-07	4.79487e-08	4.11384e-08
GOTERM_CC_FAT	GO:0000776~kinetochore	9	10.4651	1.2198e-08	SPC25,KIF2C,CENPN,HJURP,SPAG5,BUB1B,CENPF,CENPE,SKA2	69	77	11804	19.9955	1.67113e-06	1.51921e-07	1.43378e-07
GOTERM_CC_FAT	GO:0005876~spindle microtubule	7	8.13953	1.24901e-08	CDK1,KIF4B,KIF4A,KIF11,PRC1,SPAG5,NUSAP1,SKA2	69	29	11804	41.2934	1.71114e-06	1.42595e-07	1.46811e-07
GOTERM_MF_FAT	GO:0003777~microtubule motor activity	8	9.30233	1.48959e-07	KIF23,KIF14,KIF2C,KIF4B,KIF4A,KIF11,KIF15,CENPE,KIF20A	65	77	12097	19.3359	2.81528e-05	2.81528e-05	1.84973e-06
GOTERM_CC_FAT	GO:0005694~chromosome	15	17.4419	1.77368e-07	CENPN,MKI67,TIGD1,CENPF,CENPE,SPC25,KIF2C,NCAPG,HJURP,SPAG5,FANCI,BUB1B,SKA2,TOP2A,DSCC1	69	444	11804	5.77948	2.42991e-05	1.86918e-06	2.08481e-06
GOTERM_BP_FAT	GO:0007346~regulation of mitotic cell cycle	10	11.6279	2.21987e-07	CDK1,DLGAP5,BUB1B,CENPF,NUSAP1,ANLN,CENPE,ESPL1,ASNS,GTSE1	75	151	12644	11.1647	0.000146501	1.22092e-05	3.32133e-06
GOTERM_BP_FAT	GO:0007051~spindle organization	7	8.13953	2.22302e-07	KIF23,SPC25,KIF11,PRC1,SPAG5,BUB1B,ESPL1	75	45	12644	26.2246	0.000146708	1.1286e-05	3.32603e-06
GOTERM_BP_FAT	GO:0007018~microtubule-based movement	9	10.4651	2.3756e-07	KIF23,KIF14,KIF2C,KIF4B,KIF4A,KIF11,KIF15,TUBD1,CENPE,KIF20A	75	110	12644	13.7935	0.000156777	1.11992e-05	3.55432e-06
GOTERM_BP_FAT	GO:0051726~regulation of cell cycle	13	15.1163	3.69009e-07	CDK1,GMNN,DLGAP5,NUSAP1,CENPF,ASNS,CENPE,ANLN,ESPL1,CDKN3,GTSE1,CCNE2,BUB1B	75	326	12644	6.72278	0.000243516	1.62363e-05	5.52103e-06
GOTERM_CC_FAT	GO:0044427~chromosomal part	13	15.1163	1.19083e-06	CENPN,TIGD1,MKI67,CENPF,CENPE,SPC25,KIF2C,NCAPG,HJURP,SPAG5,BUB1B,SKA2,DSCC1	69	372	11804	5.97834	0.000163131	1.16531e-05	1.39971e-05
GOTERM_BP_FAT	GO:0000226~microtubule cytoskeleton organization	9	10.4651	1.76659e-06	KIF23,SPC25,KIF2C,KIF11,PRC1,SPAG5,BUB1B,NUSAP1,ESPL1	75	143	12644	10.6103	0.00116527	7.28694e-05	2.64311e-05
GOTERM_BP_FAT	GO:0000070~mitotic sister chromatid segregation	6	6.97674	1.9596e-06	NCAPG,DLGAP5,NUSAP1,CENPE,ESPL1,DSCC1	75	36	12644	28.0978	0.0012925	7.60757e-05	2.93187e-05
GOTERM_BP_FAT	GO:0000819~sister chromatid segregation	6	6.97674	2.2555e-06	NCAPG,DLGAP5,NUSAP1,CENPE,ESPL1,DSCC1	75	37	12644	27.3384	0.00148752	8.26983e-05	3.37458e-05
GOTERM_MF_FAT	GO:0003774~motor activity	8	9.30233	9.41015e-06	KIF23,KIF14,KIF2C,KIF4B,KIF4A,KIF11,KIF15,CENPE,KIF20A	65	142	12097	10.4849	0.00177695	0.000888868	0.000116847
GOTERM_CC_FAT	GO:0000940~outer kinetochore of condensed chromosome	4	4.65116	1.49847e-05	BUB1B,CENPF,CENPE,SKA2	69	9	11804	76.0322	0.00205082	0.000136852	0.000176119
GOTERM_CC_FAT	GO:0031981~nuclear lumen	22	25.5814	3.07973e-05	KIF23,KIF4B,CDK1,KIF4A,MKI67,LMNB2,DBF4,GMNN,LYAR,EZH2,TPX2,CENPF,NUSAP1,MCM10,CCNE2,FANCI,HJURP,NOP16,NOP58,THOC4,TOP2A,DSCC1,KIF20A	69	1426	11804	2.63927	0.0042104	0.000263671	0.000361936
GOTERM_BP_FAT	GO:0007010~cytoskeleton organization	12	13.9535	3.37077e-05	KIF23,KIF11,PRC1,TRPM7,NUSAP1,ESPL1,ANLN,RACGAP1,KIF2C,SPC25,SPAG5,RACGAP1P,BUB1B	75	425	12644	4.76009	0.0220018	0.00117023	0.000504209
GOTERM_BP_FAT	GO:0010564~regulation of cell cycle process	7	8.13953	5.03938e-05	DLGAP5,CENPF,NUSAP1,ANLN,CENPE,ESPL1,GTSE1	75	113	12644	10.4434	0.0327137	0.00166166	0.000753718
GOTERM_MF_FAT	GO:0030554~adenyl nucleotide binding	21	24.4186	8.52965e-05	KIF14,KIF23,CDK1,KIF4B,KIF4A,KIF11,MKI67,TRPM7,CTPS,KIF15,TPX2,RPS6KB1,ASNS,CENPE,KIF2C,LOC100130902,HSPA4L,BUB1B,RAD54B,TXNRD1,TOP2A,MELK,KIF20A	65	1543	12097	2.5329	0.0159925	0.0053595	0.00105868
GOTERM_BP_FAT	GO:0007052~mitotic spindle organization	4	4.65116	8.32482e-05	KIF23,SPC25,KIF11,PRC1	75	15	12644	44.9564	0.0534638	0.00261306	0.00124482
GOTERM_BP_FAT	GO:0000910~cytokinesis	5	5.81395	8.42248e-05	PRC1,RACGAP1P,NUSAP1,ANLN,ESPL1,RACGAP1	75	40	12644	21.0733	0.0540738	0.00252366	0.00125941
GOTERM_MF_FAT	GO:0001883~purine nucleoside binding	21	24.4186	0.000106027	KIF14,KIF23,CDK1,KIF4B,KIF4A,KIF11,MKI67,TRPM7,CTPS,KIF15,TPX2,RPS6KB1,ASNS,CENPE,KIF2C,LOC100130902,HSPA4L,BUB1B,RAD54B,TXNRD1,TOP2A,MELK,KIF20A	65	1567	12097	2.4941	0.0198406	0.0049975	0.00131582
GOTERM_MF_FAT	GO:0005524~ATP binding	20	23.2558	0.000110855	KIF14,KIF23,KIF4B,CDK1,KIF4A,KIF11,MKI67,TRPM7,CTPS,KIF15,TPX2,RPS6KB1,ASNS,CENPE,KIF2C,HSPA4L,BUB1B,RAD54B,TOP2A,MELK,KIF20A	65	1443	12097	2.57946	0.0207348	0.0041818	0.00137571
GOTERM_BP_FAT	GO:0006260~DNA replication	8	9.30233	9.42455e-05	CCNE2,DBF4,RRM2,CENPF,MCM10,TOP2A,FEN1,DSCC1	75	183	12644	7.36991	0.0603097	0.00270091	0.00140916
GOTERM_MF_FAT	GO:0001882~nucleoside binding	21	24.4186	0.000116951	KIF14,KIF23,CDK1,KIF4B,KIF4A,KIF11,MKI67,TRPM7,CTPS,KIF15,TPX2,RPS6KB1,ASNS,CENPE,KIF2C,LOC100130902,HSPA4L,BUB1B,RAD54B,TXNRD1,TOP2A,MELK,KIF20A	65	1578	12097	2.47672	0.0218625	0.0036774	0.00145131
GOTERM_BP_FAT	GO:0045842~positive regulation of mitotic metaphase/anaphase transition	3	3.48837	0.000100992	DLGAP5,CENPE,ESPL1	75	3	12644	168.587	0.0644853	0.00277358	0.00150997
GOTERM_MF_FAT	GO:0032559~adenyl ribonucleotide binding	20	23.2558	0.000132149	KIF14,KIF23,KIF4B,CDK1,KIF4A,KIF11,MKI67,TRPM7,CTPS,KIF15,TPX2,RPS6KB1,ASNS,CENPE,KIF2C,HSPA4L,BUB1B,RAD54B,TOP2A,MELK,KIF20A	65	1462	12097	2.54593	0.0246685	0.0035619	0.00163976
GOTERM_CC_FAT	GO:0005871~kinesin complex	4	4.65116	0.000140253	KIF23,KIF2C,KIF11,KIF15	69	18	11804	38.0161	0.0190326	0.00112972	0.00164732
GOTERM_BP_FAT	GO:0007093~mitotic cell cycle checkpoint	5	5.81395	0.000112236	CDK1,BUB1B,CENPF,CENPE,GTSE1	75	43	12644	19.6031	0.0714027	0.00295882	0.00167794
GOTERM_BP_FAT	GO:0000075~cell cycle checkpoint	6	6.97674	0.000160794	CCNE2,CDK1,BUB1B,CENPF,CENPE,GTSE1	75	88	12644	11.4945	0.100695	0.00407371	0.00240308
GOTERM_CC_FAT	GO:0070013~intracellular organelle lumen	23	26.7442	0.000217077	KIF23,KIF4B,CDK1,KIF4A,MKI67,LMNB2,DBF4,GMNN,LYAR,EZH2,TPX2,CENPF,NUSAP1,MCM10,IDH3A,CCNE2,FANCI,HJURP,NOP16,NOP58,THOC4,TOP2A,DSCC1,KIF20A	69	1755	11804	2.24198	0.0293048	0.00165101	0.00254858
GOTERM_CC_FAT	GO:0005813~centrosome	8	9.30233	0.000284871	DLGAP5,KIF15,TUBD1,BUB1B,ODF2,ESPL1,CEP55,TOP2A	69	223	11804	6.13713	0.0382809	0.00205225	0.00334329
GOTERM_CC_FAT	GO:0043233~organelle lumen	23	26.7442	0.000303827	KIF23,KIF4B,CDK1,KIF4A,MKI67,LMNB2,DBF4,GMNN,LYAR,EZH2,TPX2,CENPF,NUSAP1,MCM10,IDH3A,CCNE2,FANCI,HJURP,NOP16,NOP58,THOC4,TOP2A,DSCC1,KIF20A	69	1796	11804	2.19079	0.0407759	0.00207936	0.0035654
GOTERM_BP_FAT	GO:0030071~regulation of mitotic metaphase/anaphase transition	4	4.65116	0.000273586	DLGAP5,CENPF,CENPE,ESPL1	75	22	12644	30.6521	0.165224	0.00666625	0.00408553
GOTERM_BP_FAT	GO:0051783~regulation of nuclear division	5	5.81395	0.000294168	DLGAP5,CENPF,NUSAP1,CENPE,ESPL1	75	55	12644	15.3261	0.17649	0.00691099	0.00439226
GOTERM_BP_FAT	GO:0007088~regulation of mitosis	5	5.81395	0.000294168	DLGAP5,CENPF,NUSAP1,CENPE,ESPL1	75	55	12644	15.3261	0.17649	0.00691099	0.00439226
GOTERM_CC_FAT	GO:0031974~membrane-enclosed lumen	23	26.7442	0.000400956	KIF23,KIF4B,CDK1,KIF4A,MKI67,LMNB2,DBF4,GMNN,LYAR,EZH2,TPX2,CENPF,NUSAP1,MCM10,IDH3A,CCNE2,FANCI,HJURP,NOP16,NOP58,THOC4,TOP2A,DSCC1,KIF20A	69	1831	11804	2.14892	0.0534599	0.00261286	0.00470275
GOTERM_BP_FAT	GO:0045787~positive regulation of cell cycle	5	5.81395	0.000315402	DLGAP5,NUSAP1,CENPE,ESPL1,ASNS	75	56	12644	15.0524	0.187954	0.00715353	0.00470861
GOTERM_MF_FAT	GO:0017076~purine nucleotide binding	22	25.5814	0.000409144	KIF14,KIF23,CDK1,KIF4B,KIF4A,KIF11,MKI67,TRPM7,CTPS,KIF15,TPX2,RPS6KB1,ASNS,CENPE,KIF2C,LOC100130902,HSPA4L,TUBD1,BUB1B,RAD54B,TXNRD1,TOP2A,MELK,KIF20A	65	1868	12097	2.19185	0.0744287	0.00962143	0.00506882
GOTERM_BP_FAT	GO:0045840~positive regulation of mitosis	4	4.65116	0.00035656	DLGAP5,NUSAP1,CENPE,ESPL1	75	24	12644	28.0978	0.209723	0.00781502	0.00532153
GOTERM_BP_FAT	GO:0051785~positive regulation of nuclear division	4	4.65116	0.00035656	DLGAP5,NUSAP1,CENPE,ESPL1	75	24	12644	28.0978	0.209723	0.00781502	0.00532153
GOTERM_MF_FAT	GO:0000166~nucleotide binding	24	27.907	0.000508318	KIF23,KIF4B,KIF4A,CTPS,ASNS,RPS6KB1,LOC100130902,KIF2C,TOP2A,KIF14,CDK1,KIF11,MKI67,TRPM7,KIF15,TPX2,CENPE,IDH3A,TUBD1,HSPA4L,BUB1B,THOC4,TXNRD1,RAD54B,MELK,KIF20A	65	2185	12097	2.0442	0.0916237	0.0106206	0.0062939
GOTERM_CC_FAT	GO:0005815~microtubule organizing center	8	9.30233	0.000580514	DLGAP5,KIF15,TUBD1,BUB1B,ODF2,ESPL1,CEP55,TOP2A	69	251	11804	5.45251	0.0764715	0.00360954	0.0068022
GOTERM_BP_FAT	GO:0034508~centromere complex assembly	3	3.48837	0.000499237	HJURP,CENPF,CENPE	75	6	12644	84.2933	0.280773	0.0105753	0.00744352
GOTERM_BP_FAT	GO:0051983~regulation of chromosome segregation	3	3.48837	0.000499237	KIF2C,CENPE,ESPL1	75	6	12644	84.2933	0.280773	0.0105753	0.00744352
GOTERM_MF_FAT	GO:0032555~purine ribonucleotide binding	21	24.4186	0.000621204	KIF14,KIF23,KIF4B,CDK1,KIF4A,KIF11,MKI67,TRPM7,CTPS,KIF15,TPX2,RPS6KB1,ASNS,CENPE,KIF2C,HSPA4L,TUBD1,BUB1B,RAD54B,TOP2A,MELK,KIF20A	65	1785	12097	2.1895	0.11081	0.0116757	0.00768669
GOTERM_MF_FAT	GO:0032553~ribonucleotide binding	21	24.4186	0.000621204	KIF14,KIF23,KIF4B,CDK1,KIF4A,KIF11,MKI67,TRPM7,CTPS,KIF15,TPX2,RPS6KB1,ASNS,CENPE,KIF2C,HSPA4L,TUBD1,BUB1B,RAD54B,TOP2A,MELK,KIF20A	65	1785	12097	2.1895	0.11081	0.0116757	0.00768669
GOTERM_BP_FAT	GO:0006259~DNA metabolic process	11	12.7907	0.000574958	EXO1,CCNE2,FANCI,DBF4,RRM2,CENPF,RAD54B,MCM10,TOP2A,FEN1,DSCC1	75	494	12644	3.75395	0.315852	0.0117918	0.00856797
GOTERM_CC_FAT	GO:0005814~centriole	4	4.65116	0.000732295	TUBD1,ODF2,CEP55,TOP2A	69	31	11804	22.0739	0.0954894	0.00435402	0.00857371
GOTERM_BP_FAT	GO:0051656~establishment of organelle localization	5	5.81395	0.000663304	DLGAP5,CENPF,NUSAP1,CENPE,ESPL1	75	68	12644	12.3961	0.354626	0.0131828	0.00987841
GOTERM_CC_FAT	GO:0000922~spindle pole	4	4.65116	0.000962916	KIF11,DLGAP5,TPX2,CENPF	69	34	11804	20.1262	0.123644	0.0054842	0.0112599
GOTERM_BP_FAT	GO:0008283~cell proliferation	10	11.6279	0.000886536	KIF2C,LOC100130902,STIL,MKI67,DLGAP5,KIF15,TPX2,RACGAP1P,BUB1B,CENPF,TXNRD1,RACGAP1	75	431	12644	3.91152	0.443102	0.0170695	0.0131824
GOTERM_BP_FAT	GO:0051276~chromosome organization	10	11.6279	0.00152988	HJURP,NCAPG,DLGAP5,EZH2,CENPF,NUSAP1,CENPE,ESPL1,TOP2A,DSCC1	75	466	12644	3.61774	0.63596	0.0284584	0.0226469
GOTERM_BP_FAT	GO:0051640~organelle localization	5	5.81395	0.00188925	DLGAP5,CENPF,NUSAP1,CENPE,ESPL1	75	90	12644	9.36593	0.712945	0.0340749	0.0278968
GOTERM_CC_FAT	GO:0044450~microtubule organizing center part	4	4.65116	0.00407562	TUBD1,ODF2,CEP55,TOP2A	69	56	11804	12.2195	0.428506	0.0221315	0.0468695
GOTERM_BP_FAT	GO:0050000~chromosome localization	3	3.48837	0.00337743	DLGAP5,CENPF,CENPE	75	15	12644	33.7173	0.89278	0.0585631	0.0493582
GOTERM_BP_FAT	GO:0051303~establishment of chromosome localization	3	3.48837	0.00337743	DLGAP5,CENPF,CENPE	75	15	12644	33.7173	0.89278	0.0585631	0.0493582
GOTERM_CC_FAT	GO:0030496~midbody	3	3.48837	0.00471388	KIF23,CDK1,CENPF	69	18	11804	28.5121	0.476558	0.0245899	0.0540246
GOTERM_MF_FAT	GO:0005096~GTPase activator activity	6	6.97674	0.00551563	WDR67,ASAP2,CHN1,RACGAP1P,DEPDC1B,DEPDC1,RACGAP1	65	215	12097	5.1937	0.648427	0.0906551	0.066376
GOTERM_MF_FAT	GO:0008047~enzyme activator activity	7	8.13953	0.00759819	WDR67,DBF4,ASAP2,CHN1,RACGAP1P,DEPDC1B,DEPDC1,RACGAP1	65	328	12097	3.97181	0.763437	0.113193	0.0903661
GOTERM_BP_FAT	GO:0033043~regulation of organelle organization	6	6.97674	0.0079845	DLGAP5,CENPF,NUSAP1,CENPE,SKA2,ESPL1	75	212	12644	4.77132	0.994963	0.129976	0.113028
GOTERM_CC_FAT	GO:0005654~nucleoplasm	12	13.9535	0.0105908	KIF23,CCNE2,CDK1,FANCI,DBF4,GMNN,EZH2,THOC4,MCM10,TOP2A,KIF20A,DSCC1	69	872	11804	2.35421	0.767455	0.0525914	0.117635
GOTERM_BP_FAT	GO:0030261~chromosome condensation	3	3.48837	0.00858111	NCAPG,NUSAP1,TOP2A	75	24	12644	21.0733	0.996614	0.135709	0.120976
GOTERM_MF_FAT	GO:0008309~double-stranded DNA specific exodeoxyribonuclease activity	2	2.32558	0.0105536	EXO1,FEN1	65	2	12097	186.108	0.86537	0.142941	0.123439
GOTERM_BP_FAT	GO:0010948~negative regulation of cell cycle process	3	3.48837	0.00929221	CENPF,CENPE,ESPL1	75	25	12644	20.2304	0.997891	0.142761	0.130362
GOTERM_BP_FAT	GO:0051231~spindle elongation	2	2.32558	0.0116714	KIF23,PRC1	75	2	12644	168.587	0.999569	0.172202	0.16109
GOTERM_BP_FAT	GO:0007079~mitotic chromosome movement towards spindle pole	2	2.32558	0.0116714	DLGAP5,CENPE	75	2	12644	168.587	0.999569	0.172202	0.16109
GOTERM_BP_FAT	GO:0000022~mitotic spindle elongation	2	2.32558	0.0116714	KIF23,PRC1	75	2	12644	168.587	0.999569	0.172202	0.16109
GOTERM_BP_FAT	GO:0010638~positive regulation of organelle organization	4	4.65116	0.012247	DLGAP5,NUSAP1,CENPE,ESPL1	75	82	12644	8.22374	0.999706	0.176047	0.168371
GOTERM_CC_FAT	GO:0005829~cytosol	15	17.4419	0.0164144	STIL,CDK1,CTPS,PPP3R1,UPP1,ASNS,RPS6KB1,CCNE2,LOC100130902,CCNB2,PSMD12,RRM2,BUB1B,TXNRD1,ODF2,AMD1	69	1316	11804	1.94991	0.896422	0.0777876	0.176785
GOTERM_BP_FAT	GO:0048015~phosphoinositide-mediated signaling	4	4.65116	0.0139201	SPAG5,BUB1B,TOP2A,FEN1	75	86	12644	7.84124	0.999904	0.193587	0.1892
GOTERM_MF_FAT	GO:0030695~GTPase regulator activity	7	8.13953	0.0177795	WDR67,DMXL2,ASAP2,CHN1,RACGAP1P,DEPDC1B,DEPDC1,RACGAP1	65	395	12097	3.29811	0.96631	0.215087	0.1997
GOTERM_MF_FAT	GO:0060589~nucleoside-triphosphatase regulator activity	7	8.13953	0.0196384	WDR67,DMXL2,ASAP2,CHN1,RACGAP1P,DEPDC1B,DEPDC1,RACGAP1	65	404	12097	3.22464	0.976449	0.221126	0.218306
GOTERM_CC_FAT	GO:0005875~microtubule associated complex	4	4.65116	0.0209344	KIF23,KIF2C,KIF11,KIF15	69	102	11804	6.70872	0.944892	0.0951147	0.22017
GOTERM_BP_FAT	GO:0051305~chromosome movement towards spindle pole	2	2.32558	0.0174565	DLGAP5,CENPE	75	3	12644	112.391	0.999991	0.23215	0.231633
GOTERM_BP_FAT	GO:0051382~kinetochore assembly	2	2.32558	0.0174565	CENPF,CENPE	75	3	12644	112.391	0.999991	0.23215	0.231633
GOTERM_BP_FAT	GO:0051327~M phase of meiotic cell cycle	4	4.65116	0.0181392	EXO1,MKI67,ESPL1,RAD54B	75	95	12644	7.09839	0.999994	0.235462	0.239582
GOTERM_BP_FAT	GO:0007126~meiosis	4	4.65116	0.0181392	EXO1,MKI67,ESPL1,RAD54B	75	95	12644	7.09839	0.999994	0.235462	0.239582
GOTERM_BP_FAT	GO:0051321~meiotic cell cycle	4	4.65116	0.019163	EXO1,MKI67,ESPL1,RAD54B	75	97	12644	6.95203	0.999997	0.242412	0.251359
GOTERM_BP_FAT	GO:0006974~response to DNA damage stimulus	7	8.13953	0.0203173	EXO1,CDK1,FANCI,RAD54B,TOP2A,GTSE1,FEN1	75	367	12644	3.21555	0.999999	0.250422	0.264433
GOTERM_BP_FAT	GO:0006323~DNA packaging	4	4.65116	0.0213052	HJURP,NCAPG,NUSAP1,TOP2A	75	101	12644	6.6767	0.999999	0.256296	0.275453
GOTERM_MF_FAT	GO:0008409~5'-3' exonuclease activity	2	2.32558	0.0261787	EXO1,FEN1	65	5	12097	74.4431	0.993354	0.26901	0.280654
GOTERM_BP_FAT	GO:0051329~interphase of mitotic cell cycle	4	4.65116	0.0224236	DBF4,CENPF,CDKN3,GTSE1	75	103	12644	6.54706	1	0.263223	0.287743
GOTERM_BP_FAT	GO:0051383~kinetochore organization	2	2.32558	0.0232083	CENPF,CENPE	75	4	12644	84.2933	1	0.266524	0.29625
GOTERM_BP_FAT	GO:0051325~interphase	4	4.65116	0.0241606	DBF4,CENPF,CDKN3,GTSE1	75	106	12644	6.36176	1	0.271309	0.306445
GOTERM_MF_FAT	GO:0004523~ribonuclease H activity	2	2.32558	0.0313329	EXO1,FEN1	65	6	12097	62.0359	0.997562	0.29807	0.32653
GOTERM_MF_FAT	GO:0048256~flap endonuclease activity	2	2.32558	0.0313329	EXO1,FEN1	65	6	12097	62.0359	0.997562	0.29807	0.32653
GOTERM_MF_FAT	GO:0008022~protein C-terminus binding	4	4.65116	0.0385632	MKI67,RACGAP1P,CENPF,RACGAP1,TOP2A	65	141	12097	5.27965	0.999408	0.33829	0.386361
GOTERM_MF_FAT	GO:0016895~exodeoxyribonuclease activity, producing 5'-phosphomonoesters	2	2.32558	0.0415609	EXO1,FEN1	65	8	12097	46.5269	0.999672	0.344435	0.409701
GOTERM_MF_FAT	GO:0004529~exodeoxyribonuclease activity	2	2.32558	0.0415609	EXO1,FEN1	65	8	12097	46.5269	0.999672	0.344435	0.409701
GOTERM_CC_FAT	GO:0034399~nuclear periphery	3	3.48837	0.0481344	KIF4B,KIF4A,LMNB2,CENPF	69	61	11804	8.4134	0.998839	0.201708	0.440018
GOTERM_BP_FAT	GO:0000085~G2 phase of mitotic cell cycle	2	2.32558	0.0402651	CENPF,GTSE1	75	7	12644	48.1676	1	0.406448	0.459307
GOTERM_BP_FAT	GO:0051319~G2 phase	2	2.32558	0.0402651	CENPF,GTSE1	75	7	12644	48.1676	1	0.406448	0.459307
GOTERM_BP_FAT	GO:0033554~cellular response to stress	8	9.30233	0.0439369	EXO1,CDK1,FANCI,ASNS,RAD54B,TOP2A,GTSE1,FEN1	75	557	12644	2.42135	1	0.428518	0.489443
GOTERM_BP_FAT	GO:0040001~establishment of mitotic spindle localization	2	2.32558	0.0458851	NUSAP1,ESPL1	75	8	12644	42.1467	1	0.436784	0.504791
GOTERM_BP_FAT	GO:0034621~cellular macromolecular complex subunit organization	6	6.97674	0.0482754	KIF2C,HJURP,TUBD1,CENPF,ANLN,CENPE	75	339	12644	2.98383	1	0.44775	0.523031
GOTERM_BP_FAT	GO:0051129~negative regulation of cellular component organization	4	4.65116	0.0487593	CENPF,CENPE,ESPL1,RUFY3	75	140	12644	4.81676	1	0.445199	0.526647
GOTERM_BP_FAT	GO:0033205~cytokinesis during cell cycle	2	2.32558	0.0514727	RACGAP1P,NUSAP1,RACGAP1	75	9	12644	37.4637	1	0.457673	0.546451
GOTERM_BP_FAT	GO:0031145~anaphase-promoting complex-dependent proteasomal ubiquitin-dependent protein catabolic process	3	3.48837	0.0524852	CDK1,PSMD12,BUB1B	75	63	12644	8.02794	1	0.458542	0.553641
GOTERM_BP_FAT	GO:0051293~establishment of spindle localization	2	2.32558	0.057028	NUSAP1,ESPL1	75	10	12644	33.7173	1	0.48152	0.58461
GOTERM_BP_FAT	GO:0051653~spindle localization	2	2.32558	0.057028	NUSAP1,ESPL1	75	10	12644	33.7173	1	0.48152	0.58461
GOTERM_CC_FAT	GO:0045120~pronucleus	2	2.32558	0.0723908	EZH2,CENPF	69	13	11804	26.3188	0.999966	0.282578	0.586569
GOTERM_BP_FAT	GO:0051439~regulation of ubiquitin-protein ligase activity during mitotic cell cycle	3	3.48837	0.0616627	CDK1,PSMD12,BUB1B	75	69	12644	7.32986	1	0.503466	0.614131
GOTERM_BP_FAT	GO:0007094~mitotic cell cycle spindle assembly checkpoint	2	2.32558	0.0625512	CENPF,CENPE	75	11	12644	30.6521	1	0.502856	0.619561
GOTERM_BP_FAT	GO:0051310~metaphase plate congression	2	2.32558	0.0625512	CENPF,CENPE	75	11	12644	30.6521	1	0.502856	0.619561
GOTERM_BP_FAT	GO:0045841~negative regulation of mitotic metaphase/anaphase transition	2	2.32558	0.0625512	CENPF,CENPE	75	11	12644	30.6521	1	0.502856	0.619561
GOTERM_BP_FAT	GO:0043623~cellular protein complex assembly	4	4.65116	0.0672759	TUBD1,CENPF,ANLN,CENPE	75	160	12644	4.21467	1	0.523549	0.647261
GOTERM_BP_FAT	GO:0045839~negative regulation of mitosis	2	2.32558	0.0680424	CENPF,CENPE	75	12	12644	28.0978	1	0.522044	0.651574
GOTERM_BP_FAT	GO:0031577~spindle checkpoint	2	2.32558	0.0680424	CENPF,CENPE	75	12	12644	28.0978	1	0.522044	0.651574
GOTERM_BP_FAT	GO:0051784~negative regulation of nuclear division	2	2.32558	0.0680424	CENPF,CENPE	75	12	12644	28.0978	1	0.522044	0.651574
GOTERM_BP_FAT	GO:0065004~protein-DNA complex assembly	3	3.48837	0.0730006	HJURP,CENPF,CENPE	75	76	12644	6.65474	1	0.542378	0.678302
GOTERM_BP_FAT	GO:0051438~regulation of ubiquitin-protein ligase activity	3	3.48837	0.0730006	CDK1,PSMD12,BUB1B	75	76	12644	6.65474	1	0.542378	0.678302
GOTERM_BP_FAT	GO:0007076~mitotic chromosome condensation	2	2.32558	0.073502	NCAPG,NUSAP1	75	13	12644	25.9364	1	0.539379	0.680895
GOTERM_CC_FAT	GO:0005730~nucleolus	8	9.30233	0.0976815	MKI67,HJURP,NOP16,LYAR,TPX2,NUSAP1,NOP58,TOP2A	69	684	11804	2.00085	0.999999	0.356002	0.701261
GOTERM_BP_FAT	GO:0051340~regulation of ligase activity	3	3.48837	0.0780511	CDK1,PSMD12,BUB1B	75	79	12644	6.40203	1	0.556321	0.703551
GOTERM_CC_FAT	GO:0005881~cytoplasmic microtubule	2	2.32558	0.0988366	KIF2C,GTSE1	69	18	11804	19.0081	0.999999	0.350818	0.705725
GOTERM_BP_FAT	GO:0010639~negative regulation of organelle organization	3	3.48837	0.0797587	CENPF,CENPE,ESPL1	75	80	12644	6.322	1	0.559034	0.71166
GOTERM_BP_FAT	GO:0006281~DNA repair	5	5.81395	0.0798444	EXO1,FANCI,RAD54B,TOP2A,FEN1	75	278	12644	3.03213	1	0.554095	0.712062
GOTERM_BP_FAT	GO:0045786~negative regulation of cell cycle	3	3.48837	0.0814779	GMNN,CENPF,CENPE	75	81	12644	6.24395	1	0.556449	0.719616
GOTERM_MF_FAT	GO:0015631~tubulin binding	3	3.48837	0.0981291	RACGAP1P,NUSAP1,SKA2,RACGAP1	65	100	12097	5.58323	1	0.623197	0.722673
GOTERM_BP_FAT	GO:0051130~positive regulation of cellular component organization	4	4.65116	0.0885283	DLGAP5,NUSAP1,CENPE,ESPL1	75	180	12644	3.74637	1	0.582712	0.750146
GOTERM_BP_FAT	GO:0046131~pyrimidine ribonucleoside metabolic process	2	2.32558	0.0950264	CTPS,UPP1	75	17	12644	19.8337	1	0.604727	0.775511
GOTERM_BP_FAT	GO:0043200~response to amino acid stimulus	2	2.32558	0.0950264	ASNS,RPS6KB1	75	17	12644	19.8337	1	0.604727	0.775511
GOTERM_BP_FAT	GO:0034622~cellular macromolecular complex assembly	5	5.81395	0.0987858	HJURP,TUBD1,CENPF,ANLN,CENPE	75	300	12644	2.80978	1	0.614589	0.789066
GO term functional annotation chart for under-expressed genes in data set GSE9195
Category	Term	Count	%	PValue	Genes	List Total	Pop Hits	Pop Total	Fold Enrichment	Bonferroni	Benjamini	FDR
GOTERM_BP_FAT	GO:0055114~oxidation reduction	7	15.9091	0.000663154	ALDH6A1,CYP4X1,PHYHD1,CH25H,BCKDHB,KDM4B,CYBRD1	24	619	12644	5.95773	0.214526	0.214526	0.0090842
GOTERM_MF_FAT	GO:0005506~iron ion binding	5	11.3636	0.00262974	CYP4X1,PHYHD1,CH25H,KDM4B,CYBRD1	25	299	12097	8.09164	0.282357	0.282357	0.030034
GOTERM_MF_FAT	GO:0008289~lipid binding	5	11.3636	0.0100537	AZGP1,AZGP1P1,ALDH6A1,OSBPL1A,RGNEF,SEC14L2	25	437	12097	5.53638	0.72006	0.470907	0.110431
GOTERM_BP_FAT	GO:0009083~branched chain family amino acid catabolic process	2	4.54545	0.0198363	ALDH6A1,BCKDHB	24	11	12644	95.7879	0.99932	0.973917	0.240899
GOTERM_BP_FAT	GO:0010039~response to iron ion	2	4.54545	0.0216208	CYBRD1,ABAT	24	12	12644	87.8056	0.99965	0.929497	0.259692
GOTERM_BP_FAT	GO:0009081~branched chain family amino acid metabolic process	2	4.54545	0.0287278	ALDH6A1,BCKDHB	24	16	12644	65.8542	0.999975	0.929526	0.330338
GOTERM_MF_FAT	GO:0005504~fatty acid binding	2	4.54545	0.0690943	AZGP1,AZGP1P1,ALDH6A1	25	36	12097	26.8822	0.999879	0.950565	0.563577
GOTERM_MF_FAT	GO:0033293~monocarboxylic acid binding	2	4.54545	0.0983123	AZGP1,AZGP1P1,ALDH6A1	25	52	12097	18.6108	0.999998	0.961606	0.698338

## Sheet: GSE9893_functAnnotChart
Table S2: GO term functional annotation chart for differentially expressed genes in each data set using DAVID
GO term functional annotation chart for over-expressed genes in data set GSE9893
Category	Term	Count	%	PValue	Genes	List Total	Pop Hits	Pop Total	Fold Enrichment	Bonferroni	Benjamini	FDR
GOTERM_BP_FAT	GO:0007067~mitosis	14	11.8644	5.45879e-09	CDK1,CDC6,NEK2,DSN1,TPX2,AURKB,UBE2C,CCNB1,KIF2C,CCNB2,MAD2L1,NCAPG,CCNA2,ASPM	98	220	13528	8.78442	4.34519e-06	4.34519e-06	8.37374e-08
GOTERM_BP_FAT	GO:0000280~nuclear division	14	11.8644	5.45879e-09	CDK1,CDC6,NEK2,DSN1,TPX2,AURKB,UBE2C,CCNB1,KIF2C,CCNB2,MAD2L1,NCAPG,CCNA2,ASPM	98	220	13528	8.78442	4.34519e-06	4.34519e-06	8.37374e-08
GOTERM_BP_FAT	GO:0000087~M phase of mitotic cell cycle	14	11.8644	6.78502e-09	CDK1,CDC6,NEK2,DSN1,TPX2,AURKB,UBE2C,CCNB1,KIF2C,CCNB2,MAD2L1,NCAPG,CCNA2,ASPM	98	224	13528	8.62755	5.40086e-06	2.70043e-06	1.04082e-07
GOTERM_BP_FAT	GO:0000278~mitotic cell cycle	17	14.4068	7.48853e-09	CDK1,CDC6,NEK2,DSN1,TPX2,TTK,AURKB,UBE2C,CDKN3,GTSE1,CCNB1,KIF2C,CCNB2,MAD2L1,NCAPG,CCNA2,ASPM	98	370	13528	6.34242	5.96085e-06	1.98695e-06	1.14873e-07
GOTERM_BP_FAT	GO:0048285~organelle fission	14	11.8644	8.85013e-09	CDK1,CDC6,NEK2,DSN1,TPX2,AURKB,UBE2C,CCNB1,KIF2C,CCNB2,MAD2L1,NCAPG,CCNA2,ASPM	98	229	13528	8.43918	7.04468e-06	1.76117e-06	1.3576e-07
GOTERM_BP_FAT	GO:0022403~cell cycle phase	17	14.4068	3.63478e-08	CDK1,CDC6,NEK2,DSN1,TPX2,TTK,AURKB,UBE2C,CDKN3,GTSE1,CCNB1,KIF2C,CCNB2,MAD2L1,NCAPG,CCNA2,ASPM	98	414	13528	5.66834	2.89325e-05	5.78656e-06	5.57573e-07
GOTERM_BP_FAT	GO:0000279~M phase	15	12.7119	8.70187e-08	CDK1,CDC6,NEK2,DSN1,TPX2,TTK,AURKB,UBE2C,CCNB1,KIF2C,CCNB2,MAD2L1,NCAPG,CCNA2,ASPM	98	329	13528	6.29365	6.92645e-05	1.15444e-05	1.33486e-06
GOTERM_BP_FAT	GO:0007049~cell cycle	22	18.6441	1.0309e-07	CDK1,CDC6,DSN1,NEK2,TPX2,TTK,MCM2,AURKB,UBE2C,CDKN3,GTSE1,LLGL2,CDT1,CCNE2,CCNB1,KIF2C,UHRF1,CCNB2,MAD2L1,NCAPG,CCNA2,ASPM	98	776	13528	3.91353	8.20563e-05	1.17227e-05	1.58139e-06
GOTERM_BP_FAT	GO:0051301~cell division	14	11.8644	1.75218e-07	CDK1,CDC6,NEK2,DSN1,AURKB,UBE2C,LLGL2,CCNB1,CCNE2,CCNB2,MAD2L1,NCAPG,CCNA2,ASPM	98	295	13528	6.55109	0.000139464	1.7434e-05	2.68783e-06
GOTERM_BP_FAT	GO:0051726~regulation of cell cycle	14	11.8644	6.53179e-07	CDK1,CDC6,TAF6,NEK2,TTK,UBE2C,CDKN3,GTSE1,CDT1,CCNE2,CCNB1,MAD2L1,ETS1,CCNA2	98	331	13528	5.83858	0.000519796	5.77684e-05	1.00197e-05
GOTERM_CC_FAT	GO:0000793~condensed chromosome	9	7.62712	1.50115e-06	KIF2C,CENPM,MAD2L1,NEK2,DSN1,NCAPG,AURKB,MLF1IP,SS18L1	82	129	12782	10.8752	0.000225147	0.000225147	1.7926e-05
GOTERM_BP_FAT	GO:0022402~cell cycle process	17	14.4068	2.37837e-06	CDK1,CDC6,NEK2,DSN1,TPX2,TTK,AURKB,UBE2C,CDKN3,GTSE1,CCNB1,KIF2C,CCNB2,MAD2L1,NCAPG,CCNA2,ASPM	98	565	13528	4.15344	0.0018914	0.000189301	3.64835e-05
GOTERM_CC_FAT	GO:0000779~condensed chromosome, centromeric region	7	5.9322	3.60239e-06	KIF2C,CENPM,MAD2L1,DSN1,AURKB,MLF1IP,SS18L1	82	66	12782	16.5325	0.000540214	0.000270144	4.30177e-05
GOTERM_CC_FAT	GO:0005819~spindle	9	7.62712	4.00316e-06	CDK1,KIF4B,CDC6,KIF4A,MAD2L1,NEK2,TPX2,TTK,AURKB,ASPM	82	147	12782	9.54355	0.000600295	0.000200138	4.78033e-05
GOTERM_BP_FAT	GO:0000075~cell cycle checkpoint	8	6.77966	3.8778e-06	CCNE2,CDK1,CDC6,MAD2L1,TTK,CCNA2,GTSE1,CDT1	98	91	13528	12.1355	0.00308197	0.000280573	5.94835e-05
GOTERM_BP_FAT	GO:0007346~regulation of mitotic cell cycle	9	7.62712	1.31112e-05	CDK1,CDC6,MAD2L1,NEK2,TTK,UBE2C,CCNA2,GTSE1,CDT1	98	152	13528	8.17347	0.0103823	0.000869339	0.000201106
GOTERM_CC_FAT	GO:0015630~microtubule cytoskeleton	14	11.8644	3.76625e-05	KIF4B,CDK1,CDC6,KIF4A,NEK2,TPX2,TTK,AURKB,GTSE1,CCNB1,KIF2C,CCNB2,MAD2L1,ASPM,KIF20A	82	549	12782	3.97503	0.00563355	0.00141137	0.00044966
GOTERM_CC_FAT	GO:0000775~chromosome, centromeric region	7	5.9322	0.000132285	KIF2C,CENPM,MAD2L1,DSN1,AURKB,MLF1IP,SS18L1	82	124	12782	8.79957	0.0196485	0.00396095	0.00157856
GOTERM_CC_FAT	GO:0005694~chromosome	12	10.1695	0.000145085	KIF2C,CENPM,MAD2L1,NEK2,DSN1,NCAPG,SMC5,MCM2,AURKB,ASF1B,MLF1IP,SS18L1	82	460	12782	4.06638	0.0215293	0.00362083	0.00173119
GOTERM_BP_FAT	GO:0007093~mitotic cell cycle checkpoint	5	4.23729	0.000247386	CDK1,MAD2L1,TTK,CCNA2,GTSE1	98	43	13528	16.0513	0.178763	0.0150353	0.00378816
GOTERM_CC_FAT	GO:0000777~condensed chromosome kinetochore	5	4.23729	0.000489602	KIF2C,CENPM,MAD2L1,DSN1,MLF1IP	82	58	12782	13.4378	0.0708251	0.0104392	0.00583103
GOTERM_BP_FAT	GO:0006260~DNA replication	8	6.77966	0.000427334	CCNE2,TYMS,CDC6,RRM2,MCM2,MCM4,TK1,CDT1	98	190	13528	5.81224	0.288394	0.0240093	0.00653523
GOTERM_BP_FAT	GO:0031570~DNA integrity checkpoint	5	4.23729	0.000516601	CDK1,CDC6,CCNA2,GTSE1,CDT1	98	52	13528	13.2732	0.337225	0.0270488	0.00789533
GOTERM_CC_FAT	GO:0044427~chromosomal part	10	8.47458	0.000727846	KIF2C,CENPM,MAD2L1,DSN1,NCAPG,MCM2,AURKB,ASF1B,MLF1IP,SS18L1	82	386	12782	4.03829	0.103464	0.0135593	0.00865716
GOTERM_CC_FAT	GO:0044430~cytoskeletal part	16	13.5593	0.000836446	MICALL2,CDC6,KIF4B,CDK1,KIF4A,NEK2,TPX2,TTK,AURKB,GTSE1,CCNB1,KIF2C,MAD2L1,TNNT1,KRT86,ASPM,KIF20A	82	952	12782	2.6198	0.117961	0.0138498	0.00994297
GOTERM_BP_FAT	GO:0006259~DNA metabolic process	12	10.1695	0.000978127	CCNE2,TYMS,CDC6,UHRF1,RRM2,SMC5,GOLGA2B,MCM2,MCM4,WDR33,TK1,CDT1	98	506	13528	3.2737	0.541122	0.0475195	0.0148996
GOTERM_CC_FAT	GO:0000922~spindle pole	4	3.38983	0.00127337	MAD2L1,NEK2,TPX2,ASPM	82	34	12782	18.3386	0.173973	0.0189313	0.0151007
GOTERM_CC_FAT	GO:0000776~kinetochore	5	4.23729	0.00142586	KIF2C,CENPM,MAD2L1,DSN1,MLF1IP	82	77	12782	10.122	0.192677	0.0192694	0.016895
GOTERM_BP_FAT	GO:0010564~regulation of cell cycle process	6	5.08475	0.00135426	MAD2L1,NEK2,TTK,UBE2C,GTSE1,CDT1	98	114	13528	7.26531	0.65997	0.0614829	0.0205738
GOTERM_CC_FAT	GO:0043232~intracellular non-membrane-bounded organelle	29	24.5763	0.00191681	KIF4B,KIF4A,NEK2,S100A9,TTK,AURKB,GTSE1,KIF2C,NCAPG,ASF1B,KRT86,ASPM,SS18L1,MICALL2,CDC6,CDK1,CENPM,DSN1,ENC1,SMC5,TPX2,MCM2,MLF1IP,MCM4,CCNB1,TRIM36,TNNT1,CCNB2,MAD2L1,KIF20A	82	2596	12782	1.74132	0.250086	0.0236978	0.0226514
GOTERM_CC_FAT	GO:0043228~non-membrane-bounded organelle	29	24.5763	0.00191681	KIF4B,KIF4A,NEK2,S100A9,TTK,AURKB,GTSE1,KIF2C,NCAPG,ASF1B,KRT86,ASPM,SS18L1,MICALL2,CDC6,CDK1,CENPM,DSN1,ENC1,SMC5,TPX2,MCM2,MLF1IP,MCM4,CCNB1,TRIM36,TNNT1,CCNB2,MAD2L1,KIF20A	82	2596	12782	1.74132	0.250086	0.0236978	0.0226514
GOTERM_CC_FAT	GO:0005856~cytoskeleton	19	16.1017	0.00215662	MICALL2,CDC6,KIF4B,CDK1,KIF4A,NEK2,ENC1,TPX2,TTK,AURKB,GTSE1,CCNB1,KIF2C,CCNB2,TRIM36,MAD2L1,TNNT1,KRT86,ASPM,KIF20A	82	1381	12782	2.14459	0.276636	0.0246032	0.0254519
GOTERM_MF_FAT	GO:0005524~ATP binding	20	16.9492	0.0024115	CDC6,KIF4B,CDK1,FGFR4,KIF4A,NEK2,TPX2,SMC5,ABCC11,TTK,ATAD2,MCM2,AURKB,UBE2C,UBE2Q1,MCM4,TK1,KIF2C,UBE2S,UBE2T,KIF20A	85	1477	12983	2.06826	0.453162	0.453162	0.0308787
GOTERM_MF_FAT	GO:0032559~adenyl ribonucleotide binding	20	16.9492	0.00281146	CDC6,KIF4B,CDK1,FGFR4,KIF4A,NEK2,TPX2,SMC5,ABCC11,TTK,ATAD2,MCM2,AURKB,UBE2C,UBE2Q1,MCM4,TK1,KIF2C,UBE2S,UBE2T,KIF20A	85	1497	12983	2.04063	0.505325	0.296669	0.0359142
GOTERM_MF_FAT	GO:0030554~adenyl nucleotide binding	20	16.9492	0.00501868	CDC6,KIF4B,CDK1,FGFR4,KIF4A,NEK2,TPX2,SMC5,ABCC11,TTK,ATAD2,MCM2,AURKB,UBE2C,UBE2Q1,MCM4,TK1,KIF2C,UBE2S,UBE2T,KIF20A	85	1577	12983	1.93711	0.715729	0.342477	0.0632713
GOTERM_CC_FAT	GO:0030496~midbody	3	2.54237	0.00568208	CDK1,NEK2,AURKB	82	18	12782	25.9797	0.574607	0.0592267	0.0657834
GOTERM_MF_FAT	GO:0048037~cofactor binding	7	5.9322	0.005476	TYMS,ABP1,KYNU,TSTA3,AOC2,NQO1,GLYR1	85	249	12983	4.29393	0.746594	0.290497	0.0688492
GOTERM_MF_FAT	GO:0001883~purine nucleoside binding	20	16.9492	0.00591116	CDC6,KIF4B,CDK1,FGFR4,KIF4A,NEK2,TPX2,SMC5,ABCC11,TTK,ATAD2,MCM2,AURKB,UBE2C,UBE2Q1,MCM4,TK1,KIF2C,UBE2S,UBE2T,KIF20A	85	1601	12983	1.90807	0.772857	0.256536	0.0741282
GOTERM_MF_FAT	GO:0001882~nucleoside binding	20	16.9492	0.00636216	CDC6,KIF4B,CDK1,FGFR4,KIF4A,NEK2,TPX2,SMC5,ABCC11,TTK,ATAD2,MCM2,AURKB,UBE2C,UBE2Q1,MCM4,TK1,KIF2C,UBE2S,UBE2T,KIF20A	85	1612	12983	1.89505	0.797217	0.233512	0.0795702
GOTERM_BP_FAT	GO:0006270~DNA replication initiation	3	2.54237	0.00571943	CCNE2,MCM2,MCM4	98	16	13528	25.8827	0.989598	0.224038	0.0842277
GOTERM_CC_FAT	GO:0005829~cytosol	17	14.4068	0.00851263	CDK1,CDC6,KYNU,NEK2,GGH,UBE2C,SLC7A5,TK1,CCNB1,CCNE2,TYMS,EIF4EBP1,CCNB2,MAD2L1,NXN,RRM2,PCYT1A	82	1330	12782	1.99243	0.722618	0.0819383	0.0970517
GOTERM_BP_FAT	GO:0007017~microtubule-based process	7	5.9322	0.00967258	KIF2C,KIF4B,KIF4A,NEK2,TTK,UBE2C,GTSE1,KIF20A	98	253	13528	3.81931	0.999564	0.334491	0.138516
GOTERM_MF_FAT	GO:0032555~purine ribonucleotide binding	21	17.7966	0.0119145	CDC6,KIF4B,CDK1,FGFR4,KIF4A,NEK2,EEF1A2,TPX2,SMC5,ABCC11,TTK,ATAD2,MCM2,AURKB,UBE2C,UBE2Q1,MCM4,TK1,KIF2C,UBE2S,UBE2T,KIF20A	85	1836	12983	1.74704	0.950039	0.348236	0.144193
GOTERM_MF_FAT	GO:0032553~ribonucleotide binding	21	17.7966	0.0119145	CDC6,KIF4B,CDK1,FGFR4,KIF4A,NEK2,EEF1A2,TPX2,SMC5,ABCC11,TTK,ATAD2,MCM2,AURKB,UBE2C,UBE2Q1,MCM4,TK1,KIF2C,UBE2S,UBE2T,KIF20A	85	1836	12983	1.74704	0.950039	0.348236	0.144193
GOTERM_BP_FAT	GO:0031145~anaphase-promoting complex-dependent proteasomal ubiquitin-dependent protein catabolic process	4	3.38983	0.0113244	CCNB1,CDK1,MAD2L1,UBE2C	98	65	13528	8.49482	0.999884	0.364462	0.160297
GOTERM_BP_FAT	GO:0051439~regulation of ubiquitin-protein ligase activity during mitotic cell cycle	4	3.38983	0.0143694	CCNB1,CDK1,MAD2L1,UBE2C	98	71	13528	7.77695	0.99999	0.422253	0.199104
GOTERM_CC_FAT	GO:0031981~nuclear lumen	17	14.4068	0.018473	KIF4B,CDK1,CDC6,KIF4A,TAF6,NEK2,ENC1,S100A9,TPX2,MCM2,UBE2C,MCM4,CCNL2,CDT1,CCNE2,CCNB1,CCR6,CCNA2,KIF20A	82	1450	12782	1.82754	0.938999	0.160378	0.199614
GOTERM_MF_FAT	GO:0017076~purine nucleotide binding	21	17.7966	0.0186758	CDC6,KIF4B,CDK1,FGFR4,KIF4A,NEK2,EEF1A2,TPX2,SMC5,ABCC11,TTK,ATAD2,MCM2,AURKB,UBE2C,UBE2Q1,MCM4,TK1,KIF2C,UBE2S,UBE2T,KIF20A	85	1918	12983	1.67235	0.991023	0.445194	0.217225
GOTERM_CC_FAT	GO:0005654~nucleoplasm	12	10.1695	0.0228505	CDC6,CDK1,TAF6,MCM2,UBE2C,MCM4,CDT1,CCNL2,CCNB1,CCNE2,CCR6,CCNA2,KIF20A	82	882	12782	2.12079	0.9688	0.184506	0.241217
GOTERM_BP_FAT	GO:0051438~regulation of ubiquitin-protein ligase activity	4	3.38983	0.0184541	CCNB1,CDK1,MAD2L1,UBE2C	98	78	13528	7.07902	1	0.490303	0.248534
GOTERM_BP_FAT	GO:0045786~negative regulation of cell cycle	4	3.38983	0.020382	MAD2L1,TAF6,ETS1,TTK	98	81	13528	6.81683	1	0.509673	0.270859
GOTERM_BP_FAT	GO:0007059~chromosome segregation	4	3.38983	0.020382	MAD2L1,NEK2,DSN1,NCAPG	98	81	13528	6.81683	1	0.509673	0.270859
GOTERM_BP_FAT	GO:0051340~regulation of ligase activity	4	3.38983	0.020382	CCNB1,CDK1,MAD2L1,UBE2C	98	81	13528	6.81683	1	0.509673	0.270859
GOTERM_MF_FAT	GO:0000166~nucleotide binding	23	19.4915	0.0260488	CDC6,KIF4B,CDK1,FGFR4,KIF4A,NEK2,EEF1A2,TPX2,SMC5,ABCC11,TTK,ATAD2,MCM2,AURKB,UBE2C,RNF213,UBE2Q1,MCM4,TK1,TYMS,KIF2C,UBE2S,UBE2T,KIF20A	85	2245	12983	1.56483	0.998638	0.519615	0.290279
GOTERM_MF_FAT	GO:0008131~amine oxidase activity	2	1.69492	0.0319389	ABP1,AOC2	85	5	12983	61.0965	0.999701	0.55581	0.344061
GOTERM_BP_FAT	GO:0000070~mitotic sister chromatid segregation	3	2.54237	0.0273694	MAD2L1,NEK2,NCAPG	98	36	13528	11.5034	1	0.601643	0.346686
GOTERM_BP_FAT	GO:0007095~mitotic cell cycle G2/M transition DNA damage checkpoint	2	1.69492	0.0283774	CDK1,CCNA2	98	4	13528	69.0204	1	0.600125	0.356995
GOTERM_BP_FAT	GO:0000819~sister chromatid segregation	3	2.54237	0.0288004	MAD2L1,NEK2,NCAPG	98	37	13528	11.1925	1	0.591263	0.361276
GOTERM_BP_FAT	GO:0031396~regulation of protein ubiquitination	4	3.38983	0.0350716	CCNB1,CDK1,MAD2L1,UBE2C	98	100	13528	5.52163	1	0.650946	0.421697
GOTERM_BP_FAT	GO:0043161~proteasomal ubiquitin-dependent protein catabolic process	4	3.38983	0.0368652	CCNB1,CDK1,MAD2L1,UBE2C	98	102	13528	5.41337	1	0.656246	0.437968
GOTERM_BP_FAT	GO:0010498~proteasomal protein catabolic process	4	3.38983	0.0368652	CCNB1,CDK1,MAD2L1,UBE2C	98	102	13528	5.41337	1	0.656246	0.437968
GOTERM_BP_FAT	GO:0051329~interphase of mitotic cell cycle	4	3.38983	0.0377794	CCNB1,CDC6,CDKN3,GTSE1	98	103	13528	5.36081	1	0.652529	0.446096
GOTERM_BP_FAT	GO:0055114~oxidation reduction	10	8.47458	0.0395636	PYCR1,ABP1,NXN,RRM2,SCD,TSTA3,AOC2,NQO1,GLYR1,DEGS1	98	639	13528	2.16026	1	0.657363	0.461644
GOTERM_BP_FAT	GO:0051325~interphase	4	3.38983	0.0405913	CCNB1,CDC6,CDKN3,GTSE1	98	106	13528	5.20909	1	0.654936	0.470413
GOTERM_MF_FAT	GO:0048038~quinone binding	2	1.69492	0.0506163	ABP1,AOC2	85	8	12983	38.1853	0.999998	0.692876	0.490731
GOTERM_BP_FAT	GO:0000077~DNA damage checkpoint	3	2.54237	0.0463771	CDK1,CCNA2,GTSE1	98	48	13528	8.62755	1	0.693101	0.517342
GOTERM_BP_FAT	GO:0032297~negative regulation of DNA replication initiation	2	1.69492	0.049136	CDC6,CDT1	98	7	13528	39.4402	1	0.703387	0.538323
GOTERM_BP_FAT	GO:0000076~DNA replication checkpoint	2	1.69492	0.049136	CDC6,CDT1	98	7	13528	39.4402	1	0.703387	0.538323
GOTERM_BP_FAT	GO:0033554~cellular response to stress	9	7.62712	0.050163	CDK1,TYMS,PYCR1,UHRF1,MAPK8IP2,SMC5,CCNA2,GTSE1,WDR33	98	566	13528	2.195	1	0.700273	0.545914
GOTERM_BP_FAT	GO:0006974~response to DNA damage stimulus	7	5.9322	0.0515078	CDK1,TYMS,UHRF1,SMC5,CCNA2,GTSE1,WDR33	98	373	13528	2.59058	1	0.699612	0.555676
GOTERM_BP_FAT	GO:0001708~cell fate specification	3	2.54237	0.0517068	FGFR4,HOXC11,TLX3	98	51	13528	8.12005	1	0.690845	0.557104
GOTERM_BP_FAT	GO:0043632~modification-dependent macromolecule catabolic process	9	7.62712	0.0536424	CCNB1,CDK1,UHRF1,MAD2L1,ENC1,UBE2C,UBE2S,UBE2Q1,UBE2T	98	574	13528	2.1644	1	0.694603	0.570771
GOTERM_BP_FAT	GO:0019941~modification-dependent protein catabolic process	9	7.62712	0.0536424	CCNB1,CDK1,UHRF1,MAD2L1,ENC1,UBE2C,UBE2S,UBE2Q1,UBE2T	98	574	13528	2.1644	1	0.694603	0.570771
GOTERM_CC_FAT	GO:0005887~integral to plasma membrane	13	11.0169	0.0702985	FGFR4,CLDN4,PLXNB1,SELL,MPP2,ITGB4,GABBR1,ITGB5,PTPRS,CCNL2,CCR6,SLC4A3,PILRB,DEGS1	82	1188	12782	1.70574	0.999982	0.455251	0.581236
GOTERM_BP_FAT	GO:0009263~deoxyribonucleotide biosynthetic process	2	1.69492	0.0559575	TYMS,RRM2	98	8	13528	34.5102	1	0.700678	0.586598
GOTERM_CC_FAT	GO:0031974~membrane-enclosed lumen	18	15.2542	0.0717931	KIF4B,CDK1,CDC6,KIF4A,TAF6,NEK2,ENC1,S100A9,TPX2,MCM2,UBE2C,MCM4,CCNL2,CDT1,CCNE2,CCNB1,CCR6,HRASLS,CCNA2,KIF20A	82	1856	12782	1.51175	0.999986	0.444653	0.589205
GOTERM_BP_FAT	GO:0000079~regulation of cyclin-dependent protein kinase activity	3	2.54237	0.0572441	CCNE2,CDC6,CDKN3	98	54	13528	7.66893	1	0.69975	0.595157
GOTERM_MF_FAT	GO:0004842~ubiquitin-protein ligase activity	4	3.38983	0.0698821	UBE2C,UBE2S,UBE2Q1,UBE2T	85	147	12983	4.15622	1	0.778924	0.609808
GOTERM_BP_FAT	GO:0051783~regulation of nuclear division	3	2.54237	0.0610454	MAD2L1,NEK2,TTK	98	56	13528	7.39504	1	0.714486	0.619487
GOTERM_BP_FAT	GO:0007088~regulation of mitosis	3	2.54237	0.0610454	MAD2L1,NEK2,TTK	98	56	13528	7.39504	1	0.714486	0.619487
GOTERM_BP_FAT	GO:0030174~regulation of DNA replication initiation	2	1.69492	0.0627306	CDC6,CDT1	98	9	13528	30.6757	1	0.715712	0.629829
GOTERM_CC_FAT	GO:0031226~intrinsic to plasma membrane	13	11.0169	0.080269	FGFR4,CLDN4,PLXNB1,SELL,MPP2,ITGB4,GABBR1,ITGB5,PTPRS,CCNL2,CCR6,SLC4A3,PILRB,DEGS1	82	1215	12782	1.66783	0.999996	0.466104	0.631828
GOTERM_BP_FAT	GO:0006261~DNA-dependent DNA replication	3	2.54237	0.0649309	CCNE2,MCM2,MCM4	98	58	13528	7.14004	1	0.719832	0.642937
GOTERM_BP_FAT	GO:0051603~proteolysis involved in cellular protein catabolic process	9	7.62712	0.0660136	CCNB1,CDK1,UHRF1,MAD2L1,ENC1,UBE2C,UBE2S,UBE2Q1,UBE2T	98	600	13528	2.07061	1	0.717541	0.649227
GOTERM_BP_FAT	GO:0044257~cellular protein catabolic process	9	7.62712	0.0675469	CCNB1,CDK1,UHRF1,MAD2L1,ENC1,UBE2C,UBE2S,UBE2Q1,UBE2T	98	603	13528	2.06031	1	0.717821	0.657957
GOTERM_CC_FAT	GO:0070013~intracellular organelle lumen	17	14.4068	0.0908415	KIF4B,CDK1,CDC6,KIF4A,TAF6,NEK2,ENC1,S100A9,TPX2,MCM2,UBE2C,MCM4,CCNL2,CDT1,CCNE2,CCNB1,CCR6,CCNA2,KIF20A	82	1779	12782	1.48956	0.999999	0.493513	0.679308
GOTERM_MF_FAT	GO:0016641~oxidoreductase activity, acting on the CH-NH2 group of donors, oxygen as acceptor	2	1.69492	0.0869092	ABP1,AOC2	85	14	12983	21.8202	1	0.825958	0.693071
GOTERM_CC_FAT	GO:0005874~microtubule	5	4.23729	0.095959	KIF2C,CDK1,KIF4B,KIF4A,GTSE1,KIF20A	82	274	12782	2.84449	1	0.49733	0.700212
GOTERM_MF_FAT	GO:0003777~microtubule motor activity	3	2.54237	0.0887006	KIF2C,KIF4B,KIF4A,KIF20A	85	77	12983	5.95095	1	0.809602	0.700802
GOTERM_BP_FAT	GO:0045841~negative regulation of mitotic metaphase/anaphase transition	2	1.69492	0.0761328	MAD2L1,TTK	98	11	13528	25.0983	1	0.753583	0.703208
GOTERM_BP_FAT	GO:0007094~mitotic cell cycle spindle assembly checkpoint	2	1.69492	0.0761328	MAD2L1,TTK	98	11	13528	25.0983	1	0.753583	0.703208
GOTERM_BP_FAT	GO:0007169~transmembrane receptor protein tyrosine kinase signaling pathway	5	4.23729	0.0773467	FGFR4,EIF4EBP1,MAPK8IP2,GRB7,PILRB	98	224	13528	3.08127	1	0.751678	0.709133
GOTERM_BP_FAT	GO:0030163~protein catabolic process	9	7.62712	0.0777722	CCNB1,CDK1,UHRF1,MAD2L1,ENC1,UBE2C,UBE2S,UBE2Q1,UBE2T	98	622	13528	1.99738	1	0.746199	0.711184
GOTERM_MF_FAT	GO:0019787~small conjugating protein ligase activity	4	3.38983	0.0926276	UBE2C,UBE2S,UBE2Q1,UBE2T	85	166	12983	3.68051	1	0.802109	0.717125
GOTERM_BP_FAT	GO:0045839~negative regulation of mitosis	2	1.69492	0.0827626	MAD2L1,TTK	98	12	13528	23.0068	1	0.761317	0.73425
GOTERM_BP_FAT	GO:0031577~spindle checkpoint	2	1.69492	0.0827626	MAD2L1,TTK	98	12	13528	23.0068	1	0.761317	0.73425
GOTERM_BP_FAT	GO:0051784~negative regulation of nuclear division	2	1.69492	0.0827626	MAD2L1,TTK	98	12	13528	23.0068	1	0.761317	0.73425
GOTERM_BP_FAT	GO:0051437~positive regulation of ubiquitin-protein ligase activity during mitotic cell cycle	3	2.54237	0.0855132	CCNB1,CDK1,UBE2C	98	68	13528	6.09004	1	0.765938	0.746216
GOTERM_BP_FAT	GO:0000226~microtubule cytoskeleton organization	4	3.38983	0.0888333	KIF2C,NEK2,TTK,UBE2C	98	147	13528	3.75621	1	0.772596	0.759987
GOTERM_BP_FAT	GO:0001759~induction of an organ	2	1.69492	0.0893453	FGFR4,HOXC11	98	13	13528	21.237	1	0.767941	0.762048
GOTERM_BP_FAT	GO:0031572~G2/M transition DNA damage checkpoint	2	1.69492	0.0893453	CDK1,CCNA2	98	13	13528	21.237	1	0.767941	0.762048
GOTERM_BP_FAT	GO:0051443~positive regulation of ubiquitin-protein ligase activity	3	2.54237	0.0898402	CCNB1,CDK1,UBE2C	98	70	13528	5.91603	1	0.763307	0.764024
GOTERM_BP_FAT	GO:0006268~DNA unwinding during replication	2	1.69492	0.0958813	MCM2,MCM4	98	14	13528	19.7201	1	0.779933	0.78694
GOTERM_BP_FAT	GO:0051351~positive regulation of ligase activity	3	2.54237	0.0964493	CCNB1,CDK1,UBE2C	98	73	13528	5.67291	1	0.775763	0.788984
GOTERM_BP_FAT	GO:0007167~enzyme linked receptor protein signaling pathway	6	5.08475	0.0992189	FGFR4,EIF4EBP1,MAPK8IP2,GRB7,CHRD,PILRB	98	342	13528	2.42177	1	0.779597	0.798691
GO term functional annotation chart for under-expressed genes in data set GSE9893
Category	Term	Count	%	PValue	Genes	List Total	Pop Hits	Pop Total	Fold Enrichment	Bonferroni	Benjamini	FDR
GOTERM_CC_FAT	GO:0005576~extracellular region	34	25.3731	7.82753e-05	ASPN,CTF1,LOC100133944,FST,ITGBL1,C4ORF31,LRG1,GLIPR1,RLN2,IL1B,PDGFD,COL8A1,QSOX1,CRIM1,HPGDS,SCG2,SPP1,MATN3,STC2,EFEMP2,RNASE6,EFEMP1,CA11,CHI3L2,ECM2,PRELP,GRP,DKK3,PTGDS,AKR1B1,NUCB2,CST5,FCGBP,PROS1,CD14,WFDC2	109	2010	12782	1.9836	0.0163811	0.0163811	0.000989246
GOTERM_BP_FAT	GO:0030155~regulation of cell adhesion	8	5.97015	9.34101e-05	C4ORF31,BCL2,PODXL,IL1B,FXYD5,ECM2,COL8A1,SPP1	106	137	13528	7.45242	0.112533	0.112533	0.00152088
GOTERM_BP_FAT	GO:0010810~regulation of cell-substrate adhesion	5	3.73134	0.000435241	C4ORF31,BCL2,ECM2,COL8A1,SPP1	106	46	13528	13.872	0.426708	0.242839	0.00706798
GOTERM_CC_FAT	GO:0044421~extracellular region part	19	14.1791	0.0010793	ASPN,MATN3,CTF1,EFEMP2,EFEMP1,CHI3L2,ECM2,PRELP,GRP,C4ORF31,DKK3,AKR1B1,NUCB2,IL1B,COL8A1,QSOX1,WFDC2,SCG2,SPP1	109	960	12782	2.32089	0.20376	0.107677	0.013561
GOTERM_BP_FAT	GO:0045785~positive regulation of cell adhesion	5	3.73134	0.00119691	C4ORF31,IL1B,ECM2,COL8A1,SPP1	106	60	13528	10.6352	0.783587	0.399618	0.0193242
GOTERM_BP_FAT	GO:0010811~positive regulation of cell-substrate adhesion	4	2.98507	0.00129257	C4ORF31,ECM2,COL8A1,SPP1	106	28	13528	18.2318	0.80852	0.338499	0.0208534
GOTERM_BP_FAT	GO:0055114~oxidation reduction	14	10.4478	0.00131791	NOX3,ACADSB,LEPREL2,PTGS1,QDPR,CYP26A1,FMO5,FMO2,AKR1B1,CYBRD1,DIO1,QSOX1,SC5DL,MDH1	106	639	13528	2.79611	0.81463	0.286149	0.0212582
GOTERM_BP_FAT	GO:0009725~response to hormone stimulus	10	7.46269	0.00219581	RERG,FOS,IRS2,BTG2,BCL2,PTGS1,FHL2,IL1B,GNG7,SPP1	106	367	13528	3.47746	0.939755	0.373885	0.0351826
GOTERM_CC_FAT	GO:0005624~membrane fraction	16	11.9403	0.0032335	GLRB,MAGI2,CALD1,PTGS1,CYP26A1,GPR137B,FMO5,FOS,GPR34,SLC16A4,ANK3,FMO2,BCL2,DIO1,A4GNT,SLC1A1	109	809	12782	2.31923	0.49509	0.20371	0.0401229
GOTERM_CC_FAT	GO:0005626~insoluble fraction	16	11.9403	0.0045416	GLRB,MAGI2,CALD1,PTGS1,CYP26A1,GPR137B,FMO5,FOS,GPR34,SLC16A4,ANK3,FMO2,BCL2,DIO1,A4GNT,SLC1A1	109	839	12782	2.2363	0.617283	0.213463	0.0559289
GOTERM_BP_FAT	GO:0009719~response to endogenous stimulus	10	7.46269	0.00422237	RERG,FOS,IRS2,BTG2,BCL2,PTGS1,FHL2,IL1B,GNG7,SPP1	106	405	13528	3.15118	0.995518	0.53815	0.0666194
GOTERM_BP_FAT	GO:0051412~response to corticosterone stimulus	3	2.23881	0.00667024	FOS,BCL2,PTGS1	106	16	13528	23.9292	0.999807	0.656697	0.10331
GOTERM_CC_FAT	GO:0000267~cell fraction	18	13.4328	0.00915716	GLRB,MAGI2,FARS2,CALD1,PTGS1,CYP26A1,GPR137B,FMO5,FOS,GPR34,SLC16A4,ANK3,FMO2,BCL2,DIO1,A4GNT,SLC1A1,MDH1	109	1083	12782	1.94902	0.856449	0.321732	0.109805
GOTERM_BP_FAT	GO:0009611~response to wounding	11	8.20896	0.00806882	LY75,FOS,BCL2,EFEMP2,MYH2,CX3CR1,IL1B,CD302,PROS1,CD14,SPP1,SCG2	106	530	13528	2.64877	0.999968	0.683496	0.12366
GOTERM_BP_FAT	GO:0006952~defense response	12	8.95522	0.00812241	LY75,RNASE6,FOS,LILRA2,FCGR1C,FCGR1A,BCL2,CX3CR1,IL1B,CD302,CD14,GNG7,SCG2,SPP1	106	615	13528	2.4902	0.99997	0.647351	0.124431
GOTERM_MF_FAT	GO:0005501~retinoid binding	3	2.23881	0.0107876	RBP7,PTGDS,CYP26A1,HPGDS	99	21	12983	18.7345	0.972404	0.972404	0.136801
GOTERM_BP_FAT	GO:0051385~response to mineralocorticoid stimulus	3	2.23881	0.0103503	FOS,BCL2,PTGS1	106	20	13528	19.1434	0.999998	0.70144	0.15593
GOTERM_BP_FAT	GO:0007568~aging	5	3.73134	0.010554	FOS,BCL2,PTGS1,IL1B,PRELP	106	110	13528	5.80103	0.999999	0.676958	0.158756
GOTERM_BP_FAT	GO:0007565~female pregnancy	5	3.73134	0.010554	FOS,BCL2,RLN2,IL1B,SPP1	106	110	13528	5.80103	0.999999	0.676958	0.158756
GOTERM_BP_FAT	GO:0007610~behavior	10	7.46269	0.0106549	EGR1,FOS,GLRB,PTGDS,S100B,BCL2,CX3CR1,IL1B,HPGDS,GNG7,SCG2	106	469	13528	2.72117	0.999999	0.651138	0.160153
GOTERM_MF_FAT	GO:0019840~isoprenoid binding	3	2.23881	0.0128701	RBP7,PTGDS,CYP26A1,HPGDS	99	23	12983	17.1054	0.986263	0.882794	0.161125
GOTERM_MF_FAT	GO:0050660~FAD binding	4	2.98507	0.0170856	NOX3,FMO5,ACADSB,FMO2	99	72	12983	7.28563	0.996668	0.850641	0.208432
GOTERM_MF_FAT	GO:0008289~lipid binding	9	6.71642	0.020357	RBP7,SGK3,SYT3,PTGS1,CYP26A1,PLEKHA4,PGR,PTGDS,FABP5L8,FABP5L9,FABP5L7,FABP5L2,FABP5,HPGDS	99	450	12983	2.62283	0.998895	0.817667	0.243427
GOTERM_BP_FAT	GO:0042127~regulation of cell proliferation	13	9.70149	0.0187524	IRS2,CTF1,PTGS1,GJA1,FOXP1,PURA,PGR,RERG,BTG2,BCL2,IL1B,QSOX1,SCG2	106	787	13528	2.10812	1	0.822376	0.265409
GOTERM_MF_FAT	GO:0031406~carboxylic acid binding	5	3.73134	0.0235084	GLRB,LEPREL2,FABP5L8,FABP5L9,CYP26A1,FABP5L7,FABP5L2,SLC1A1,FABP5	99	144	12983	4.55352	0.99962	0.79296	0.275779
GOTERM_BP_FAT	GO:0051051~negative regulation of transport	5	3.73134	0.0209041	IRS2,BCL2,PTGS1,FST,IL1B	106	135	13528	4.72676	1	0.834686	0.291219
GOTERM_CC_FAT	GO:0031012~extracellular matrix	8	5.97015	0.0268966	ASPN,C4ORF31,MATN3,EFEMP2,EFEMP1,ECM2,COL8A1,PRELP	109	345	12782	2.71921	0.996826	0.616653	0.29159
GOTERM_MF_FAT	GO:0009055~electron carrier activity	6	4.47761	0.0259001	NOX3,FMO5,ACADSB,AKR1B1,QDPR,CYP26A1	99	221	12983	3.5604	0.999831	0.764878	0.29947
GOTERM_BP_FAT	GO:0051384~response to glucocorticoid stimulus	4	2.98507	0.0227111	FOS,BCL2,PTGS1,IL1B	106	78	13528	6.54475	1	0.840382	0.312235
GOTERM_BP_FAT	GO:0010033~response to organic substance	12	8.95522	0.0240043	EGR1,RERG,FOS,IRS2,BTG2,BCL2,PTGS1,FHL2,IL1B,CD14,GNG7,SPP1	106	721	13528	2.12409	1	0.839035	0.326913
GOTERM_CC_FAT	GO:0005794~Golgi apparatus	14	10.4478	0.0320448	PTGS1,MYH2,GJA1,KCNS3,FAM198B,PTGDS,ANK3,NUCB2,A4GNT,PDGFD,QSOX1,MTUS1,HPGDS,RHOBTB3,MAP6D1	109	872	12782	1.88271	0.998964	0.625341	0.337545
GOTERM_BP_FAT	GO:0031960~response to corticosteroid stimulus	4	2.98507	0.0283684	FOS,BCL2,PTGS1,IL1B	106	85	13528	6.00577	1	0.870397	0.374309
GOTERM_MF_FAT	GO:0004499~flavin-containing monooxygenase activity	2	1.49254	0.0371818	FMO5,FMO2	99	5	12983	52.4566	0.999996	0.833321	0.401854
GOTERM_MF_FAT	GO:0019904~protein domain specific binding	7	5.22388	0.039159	IRS2,GPR34,BCL2,SOS1,SFRS13A,GJA1,IL1B,LOC653884	99	331	12983	2.77338	0.999998	0.808483	0.418301
GOTERM_CC_FAT	GO:0005792~microsome	6	4.47761	0.0504298	FMO5,BCL2,FMO2,PTGS1,CYP26A1,DIO1	109	237	12782	2.96876	0.999982	0.744567	0.480175
GOTERM_MF_FAT	GO:0050662~coenzyme binding	5	3.73134	0.048081	NOX3,FMO5,ACADSB,FMO2,MDH1	99	181	12983	3.62269	1	0.836711	0.487438
GOTERM_BP_FAT	GO:0051240~positive regulation of multicellular organismal process	6	4.47761	0.0413879	BCL2,PTGS1,FST,IL1B,CD14,SPP1	106	244	13528	3.13826	1	0.941757	0.497771
GOTERM_CC_FAT	GO:0005578~proteinaceous extracellular matrix	7	5.22388	0.0539183	ASPN,MATN3,EFEMP2,EFEMP1,ECM2,COL8A1,PRELP	109	320	12782	2.56519	0.999992	0.727315	0.503811
GOTERM_CC_FAT	GO:0042598~vesicular fraction	6	4.47761	0.0558145	FMO5,BCL2,FMO2,PTGS1,CYP26A1,DIO1	109	244	12782	2.88359	0.999995	0.702347	0.51624
GOTERM_MF_FAT	GO:0004857~enzyme inhibitor activity	6	4.47761	0.0535302	IBTK,CST5,PKIB,PROS1,WFDC2,CRIM1	99	270	12983	2.91425	1	0.838142	0.525835
GOTERM_CC_FAT	GO:0019898~extrinsic to membrane	9	6.71642	0.0576413	PLEKHA4,IBTK,MAGI2,PTGS1,NUCB2,CYP26A1,SPA17,CDC42EP3,GNG7	109	494	12782	2.13643	0.999996	0.6798	0.527942
GOTERM_BP_FAT	GO:0009629~response to gravity	2	1.49254	0.045684	NOX3,FOS	106	6	13528	42.5409	1	0.949611	0.533214
GOTERM_CC_FAT	GO:0005783~endoplasmic reticulum	14	10.4478	0.060865	LEPREL2,PTGS1,GJA1,CYP26A1,FMO5,PTGDS,ANK3,LRG1,FMO2,BCL2,NUCB2,ENTPD5,DIO1,SC5DL,HPGDS	109	960	12782	1.71013	0.999998	0.668512	0.547958
GOTERM_CC_FAT	GO:0005615~extracellular space	11	8.20896	0.0638518	GRP,DKK3,CTF1,AKR1B1,NUCB2,CHI3L2,IL1B,QSOX1,WFDC2,SPP1,SCG2	109	685	12782	1.8831	0.999999	0.65731	0.565802
GOTERM_BP_FAT	GO:0007167~enzyme linked receptor protein signaling pathway	7	5.22388	0.0501351	FOS,IRS2,SOS1,CTF1,FST,EPHB4,GNG7	106	342	13528	2.61216	1	0.956292	0.56745
GOTERM_MF_FAT	GO:0032403~protein complex binding	5	3.73134	0.0609604	IRS2,MAGI2,GPR34,FCGR1C,FCGR1A,ECM2	99	196	12983	3.34544	1	0.849327	0.573906
GOTERM_BP_FAT	GO:0007611~learning or memory	4	2.98507	0.0552413	EGR1,FOS,S100B,IL1B	106	111	13528	4.59901	1	0.963156	0.603818
GOTERM_BP_FAT	GO:0009896~positive regulation of catabolic process	3	2.23881	0.0554283	IRS2,GJA1,IL1B	106	49	13528	7.81363	1	0.957935	0.605094
GOTERM_BP_FAT	GO:0001503~ossification	4	2.98507	0.0601631	BCL2,FHL2,CDH11,SPP1	106	115	13528	4.43905	1	0.963268	0.636139
GOTERM_BP_FAT	GO:0008285~negative regulation of cell proliferation	7	5.22388	0.0619433	RERG,BTG2,BCL2,GJA1,IL1B,QSOX1,SCG2	106	361	13528	2.47468	1	0.96195	0.647208
GOTERM_BP_FAT	GO:0007626~locomotory behavior	6	4.47761	0.0621189	GLRB,PTGDS,CX3CR1,IL1B,HPGDS,GNG7,SCG2	106	274	13528	2.79466	1	0.957248	0.648283
GOTERM_BP_FAT	GO:0048545~response to steroid hormone stimulus	5	3.73134	0.0623489	FOS,BCL2,PTGS1,IL1B,SPP1	106	192	13528	3.32351	1	0.952508	0.649685
GOTERM_BP_FAT	GO:0051253~negative regulation of RNA metabolic process	7	5.22388	0.062607	EGR1,ZNF281,SAP30,FST,SFRS13A,LOC653884,FOXP1,PURA	106	362	13528	2.46784	1	0.947709	0.651253
GOTERM_BP_FAT	GO:0014070~response to organic cyclic substance	4	2.98507	0.0679176	FOS,BTG2,BCL2,IL1B	106	121	13528	4.21893	1	0.95493	0.682087
GOTERM_BP_FAT	GO:0051048~negative regulation of secretion	3	2.23881	0.0679492	PTGS1,FST,IL1B	106	55	13528	6.96123	1	0.950097	0.682263
GOTERM_MF_FAT	GO:0005506~iron ion binding	6	4.47761	0.0835245	NOX3,LEPREL2,PTGS1,CYBRD1,CYP26A1,SC5DL	99	308	12983	2.5547	1	0.909808	0.693638
GOTERM_BP_FAT	GO:0060348~bone development	4	2.98507	0.0705992	BCL2,FHL2,CDH11,SPP1	106	123	13528	4.15033	1	0.951118	0.696666
GOTERM_BP_FAT	GO:0050900~leukocyte migration	3	2.23881	0.0723124	PODXL,IL1B,SCG2	106	57	13528	6.71698	1	0.950099	0.705649
GOTERM_MF_FAT	GO:0005539~glycosaminoglycan binding	4	2.98507	0.0893357	C4ORF31,ECM2,CD14,PRELP	99	140	12983	3.7469	1	0.9077	0.718961
GOTERM_BP_FAT	GO:0048511~rhythmic process	4	2.98507	0.0775091	PGR,PTGDS,BCL2,PER3,HPGDS	106	128	13528	3.98821	1	0.956038	0.731395
GOTERM_BP_FAT	GO:0007338~single fertilization	3	2.23881	0.0790218	GLRB,LOC100133944,FCGBP,SPA17	106	60	13528	6.38113	1	0.95469	0.738482
GOTERM_MF_FAT	GO:0004866~endopeptidase inhibitor activity	4	2.98507	0.0967592	CST5,PROS1,WFDC2,CRIM1	99	145	12983	3.61769	1	0.909828	0.748492
GOTERM_BP_FAT	GO:0001516~prostaglandin biosynthetic process	2	1.49254	0.0821702	PTGDS,PTGS1,HPGDS	106	11	13528	23.2041	1	0.95632	0.752674
GOTERM_BP_FAT	GO:0046457~prostanoid biosynthetic process	2	1.49254	0.0821702	PTGDS,PTGS1,HPGDS	106	11	13528	23.2041	1	0.95632	0.752674
GOTERM_BP_FAT	GO:0008585~female gonad development	3	2.23881	0.0882556	PGR,BCL2,FST	106	64	13528	5.98231	1	0.962373	0.778079
GOTERM_BP_FAT	GO:0010039~response to iron ion	2	1.49254	0.0892999	BCL2,CYBRD1	106	12	13528	21.2704	1	0.960481	0.782185
GOTERM_BP_FAT	GO:0009991~response to extracellular stimulus	5	3.73134	0.0919593	FOS,STC2,BCL2,IL1B,SPP1	106	220	13528	2.90051	1	0.961004	0.79232
GOTERM_BP_FAT	GO:0033273~response to vitamin	3	2.23881	0.0929879	BCL2,IL1B,SPP1	106	66	13528	5.80103	1	0.959167	0.79612
GOTERM_BP_FAT	GO:0007584~response to nutrient	4	2.98507	0.0952393	STC2,BCL2,IL1B,SPP1	106	140	13528	3.64636	1	0.959144	0.804211
GOTERM_BP_FAT	GO:0006800~oxygen and reactive oxygen species metabolic process	3	2.23881	0.0953814	NOX3,BCL2,FMO2	106	67	13528	5.71445	1	0.956046	0.804711
GOTERM_BP_FAT	GO:0050996~positive regulation of lipid catabolic process	2	1.49254	0.0963748	IRS2,IL1B	106	13	13528	19.6343	1	0.954208	0.808176
