# Supplementary material for: An Integrated Bioinformatics Approach Identifies Elevated Cyclin E2 Expression and E2F Activity as Distinct Features of Tamoxifen Resistant Breast Tumors
Source: PLoS One. 2011 Jul 15;6(7):e22274. doi: 10.1371/journal.pone.0022274 (PMC3137633; doi:10.1371/journal.pone.0022274)
Supplement: Table S3 — List of the canonical pathways and transcription factor target (TFT) gene sets enriched in tamoxifen resistant tumors in each data set through GSEA (p<0.05). (XLS) [file pone.0022274.s004.xls]

## Sheet: Pathway
Table S3-A: List of the canonical pathway gene sets enriched in tamoxifen resistant tumors in each data set through GSEA (p<0.05)
GSE6532		GSE9195		GSE9893
Gene Set Name	p-value	Gene Set Name	p-value	Gene Set Name	p-value
AMINOSUGARS_METABOLISM	0.000392157	RBPATHWAY	0.00285365	HSA04110_CELL_CYCLE	0
HSA03022_BASAL_TRANSCRIPTION_FACTORS	0.00967423	HSA04110_CELL_CYCLE	0.00348432	CELL_CYCLE_KEGG	0
UBIQUITIN_MEDIATED_PROTEOLYSIS	0.00969337	PHOSPHATIDYLINOSITOL_SIGNALING_SYSTEM	0.00383683	RBPATHWAY	0.0001972
G1_TO_S_CELL_CYCLE_REACTOME	0.0103216	TRANSLATION_FACTORS	0.00564289	SA_REG_CASCADE_OF_CYCLIN_EXPR	0.000200321
HSA00230_PURINE_METABOLISM	0.0108204	CELL_CYCLE_KEGG	0.0065213	DNA_REPLICATION_REACTOME	0.00139637
OXIDATIVE_PHOSPHORYLATION	0.0116209	PYRIMIDINE_METABOLISM	0.010649	PHOSPHATIDYLINOSITOL_SIGNALING_SYSTEM	0.00288517
METHIONINE_METABOLISM	0.0126	G2PATHWAY	0.0121976	PYRIMIDINE_METABOLISM	0.00513124
PROTEASOMEPATHWAY	0.0149671	PTC1PATHWAY	0.0135468	HSA04115_P53_SIGNALING_PATHWAY	0.00609516
HSA00271_METHIONINE_METABOLISM	0.0174349	HSA00521_STREPTOMYCIN_BIOSYNTHESIS	0.0166901	G1_TO_S_CELL_CYCLE_REACTOME	0.00833003
HSA00970_AMINOACYL_TRNA_BIOSYNTHESIS	0.0178042	DNA_REPLICATION_REACTOME	0.0170558	ATRBRCAPATHWAY	0.00934765
PURINE_METABOLISM	0.020012	HSA04115_P53_SIGNALING_PATHWAY	0.0195021	FMLPPATHWAY	0.0102524
CELL_CYCLE_KEGG	0.0204203	BIOSYNTHESIS_OF_STEROIDS	0.0225271	PTC1PATHWAY	0.0107928
CHOLESTEROL_BIOSYNTHESIS	0.0272528	ST_FAS_SIGNALING_PATHWAY	0.0226207	RACCYCDPATHWAY	0.0219714
NOS1PATHWAY	0.0273587	G1PATHWAY	0.0228067	SA_G1_AND_S_PHASES	0.0265189
HSA00240_PYRIMIDINE_METABOLISM	0.0278278	SRCRPTPPATHWAY	0.0262573	P27PATHWAY	0.0296164
DNA_REPLICATION_REACTOME	0.0283816	INOSITOL_PHOSPHATE_METABOLISM	0.0268347	CELLCYCLEPATHWAY	0.0346661
HSA04110_CELL_CYCLE	0.0288173	PURINE_METABOLISM	0.0309462	MTORPATHWAY	0.0354511
GLYCOLYSIS_AND_GLUCONEOGENESIS	0.0309567	MRNA_PROCESSING_REACTOME	0.0315306	SKP2E2FPATHWAY	0.0433498
HSA00100_BIOSYNTHESIS_OF_STEROIDS	0.0344073	ST_PHOSPHOINOSITIDE_3_KINASE_PATHWAY	0.0316213	HSA04120_UBIQUITIN_MEDIATED_PROTEOLYSIS	0.0440816
SRCRPTPPATHWAY	0.0370885	G1_TO_S_CELL_CYCLE_REACTOME	0.0341863	PURINE_METABOLISM	0.0476842
HSA05110_CHOLERA_INFECTION	0.0415087	C21_STEROID_HORMONE_METABOLISM	0.0411814
HSA00500_STARCH_AND_SUCROSE_METABOLISM	0.0422925	HSA00790_FOLATE_BIOSYNTHESIS	0.0422137
ATRBRCAPATHWAY	0.0458367	HSA04120_UBIQUITIN_MEDIATED_PROTEOLYSIS	0.047706
HSA00521_STREPTOMYCIN_BIOSYNTHESIS	0.0462151	HSA00240_PYRIMIDINE_METABOLISM	0.0482995
AMINOACYL_TRNA_BIOSYNTHESIS	0.0463054
HSA01031_GLYCAN_STRUCTURES_BIOSYNTHESIS_2	0.0467512
BIOSYNTHESIS_OF_STEROIDS	0.0471152
HSA00190_OXIDATIVE_PHOSPHORYLATION	0.0487707
HSA00290_VALINE_LEUCINE_AND_ISOLEUCINE_BIOSYNTHESIS	0.0497801

## Sheet: TFT
Table S3-B: List of the transcription factor target (TFT) gene sets enriched in tamoxifen resistant tumors in each data set through GSEA (p<0.05)
GSE6532		GSE9195		GSE9893
Gene Set Name	p-value	Gene Set Name	p-value	Gene Set Name	p-value
RCGCANGCGY_V$NRF1_Q6	0	V$E2F1DP1RB_01	0	V$E2F1DP2_01	0
V$E2F_Q4_01	0.004	V$E2F_01	0.002	V$E2F1DP1_01	0
V$E2F1DP1_01	0.004	V$E2F1DP2_01	0.006	V$E2F1_Q6	0
V$E2F1DP2_01	0.006	V$E2F4DP1_01	0.006	V$E2F_Q6	0
V$E2F_Q6	0.008	V$E2F_Q3	0.008	V$E2F_Q6_01	0
V$E2F_Q3	0.01	V$E2F_03	0.008	V$E2F_Q4_01	0
V$MYCMAX_01	0.012	V$E2F_Q3_01	0.008	V$E2F_02	0.002
V$MYC_Q2	0.018	V$E2F_Q4_01	0.011	V$E2F1DP1RB_01	0.002
V$ARNT_02	0.024	V$E2F_02	0.013	V$E2F1_Q3	0.002
V$E2F_02	0.024	V$E2F_Q6	0.015	V$E2F4DP2_01	0.004
V$E2F4DP1_01	0.026	V$E2F1_Q6	0.015	SGCGSSAAA_V$E2F1DP2_01	0.004
V$E2F_Q4	0.026	SGCGSSAAA_V$E2F1DP2_01	0.015	V$CP2_02	0.004
V$SREBP1_01	0.028	V$E2F1DP1_01	0.015	V$E2F4DP1_01	0.006
V$E2F4DP2_01	0.032	V$E2F4DP2_01	0.015	V$E2F_Q3	0.006
V$GABP_B	0.034	V$NFY_Q6	0.015	V$E2F_Q4	0.01
V$E2F1_Q6_01	0.034	V$E2F_Q6_01	0.017	V$E2F1_Q6_01	0.01
V$E2F1_Q4_01	0.034	V$E2F_Q4	0.019	V$TEL2_Q6	0.011
V$E2F1_Q6	0.041	V$GABP_B	0.023	V$E2F_01	0.02
V$E2F1_Q3	0.043	V$E2F1_Q6_01	0.028	V$E2F1_Q4	0.024
V$E2F_Q3_01	0.044	V$E2F1_Q3	0.03	V$PAX5_01	0.024
		V$E2F1_Q4_01	0.03	V$VDR_Q3	0.026
		V$EGR3_01	0.032	V$NFY_Q6	0.033
		V$NFY_01	0.033	V$ALPHACP1_01	0.038
				V$PPAR_DR1_Q2	0.038
				V$GATA1_01	0.039
				V$E2F_03	0.04
				V$AP2_Q3	0.044
				V$AP2_Q6_01	0.047
				V$ETS2_B	0.047
