# Supplementary material for: An Integrated Bioinformatics Approach Identifies Elevated Cyclin E2 Expression and E2F Activity as Distinct Features of Tamoxifen Resistant Breast Tumors
Source: PLoS One. 2011 Jul 15;6(7):e22274. doi: 10.1371/journal.pone.0022274 (PMC3137633; doi:10.1371/journal.pone.0022274)
Supplement: Table S4 — Transcription factor target (TFT) gene set enrichment in the Breast Cancer Compendium. (XLS) [file pone.0022274.s005.xls]

## Sheet: Sheet1
Table S4: Transcription factor target (TFT) gene set enrichment in Breast Cancer Compendium
V$E2F1_Q6	E2F transcription factor 1
	Over-represented (P-value)	Under-represented (P-value)
LumA	0.999893	0.0020366
LumB	0.0142944	1
Normal-like	0.676455	3.00722e-05
Her2	0.46842	1
Basal-like	0.275542	1
V$E2F_Q3_01	TFDP1: transcription factor Dp-1
	Over-represented (P-value)	Under-represented (P-value)
LumA	0.977941	0.00218302
LumB	0.00624837	0.890292
Normal-like	0.950705	0.393672
Her2	0.625736	0.933144
Basal-like	0.496664	1
V$E2F1DP2_01	E2F1: E2F transcription factor 1; TFDP2: transcription factor Dp-2 (E2F dimerization partner 2)
	Over-represented (P-value)	Under-represented (P-value)
LumA	0.993028	0.0042774
LumB	0.30246	1
Normal-like	0.26425	0.000927384
Her2	0.32508	1
Basal-like	0.49358	1
V$E2F4DP1_01	E2F4: E2F transcription factor 4, p107/p130-binding; TFDP1: transcription factor Dp-1
	Over-represented (P-value)	Under-represented (P-value)
LumA	0.993028	0.00226105
LumB	0.30246	0.995729
Normal-like	0.26425	0.00232936
Her2	0.616139	1
Basal-like	0.27418	1
