# Supplementary material for: An Integrated Bioinformatics Approach Identifies Elevated Cyclin E2 Expression and E2F Activity as Distinct Features of Tamoxifen Resistant Breast Tumors
Source: PLoS One. 2011 Jul 15;6(7):e22274. doi: 10.1371/journal.pone.0022274 (PMC3137633; doi:10.1371/journal.pone.0022274)
Supplement: Table S5 — List of enriched compounds through the Connectivity Map analysis. (XLS) [file pone.0022274.s006.xls]

## Sheet: common_enriched_compounds
		Table S5: List of enriched compounds through Connectivity Map analysis
	19 Common enriched cmap names and cell lines among 3 datasets (p<0.05)							Query genes (up tag: over-expressed in TamR group; down-tag: under-expressed in TamR group)
	(13 have negative enrichment scores; 6 have positive enrichment scores)
GSE6532									GSE9195									GSE9893
rank	cmap.name.and.cell.line	mean	n	enrichment	p	specificity	percent.non.null		rank	cmap.name.and.cell.line	mean	n	enrichment	p	specificity	percent.non.null		rank	cmap.name.and.cell.line	mean	n	enrichment	p	specificity	percent.non.null
1	trichostatin A - PC3	-0.408	55	-0.372	0	0.5287	81		1	trichostatin A - PC3	-0.75	55	-0.844	0	0	100		2	trichostatin A - PC3	-0.54	55	-0.627	0	0.1839	96
2	trichostatin A - MCF7	-0.375	92	-0.281	0	0.7228	71		3	trichostatin A - MCF7	-0.527	92	-0.59	0	0.1881	94		3	trichostatin A - MCF7	-0.531	92	-0.58	0	0.1881	95
3	LY-294002 - MCF7	-0.461	34	-0.374	2e-05	0.3188	79		4	LY-294002 - MCF7	-0.434	34	-0.412	0	0.2375	73		5	LY-294002 - MCF7	-0.417	34	-0.441	0	0.1688	79
9	resveratrol - MCF7	-0.768	6	-0.696	0.00185	0.0902	100		6	thioridazine - PC3	-0.728	5	-0.896	4e-05	0.0612	100		6	thioridazine - PC3	-0.659	5	-0.872	8e-05	0.0816	100
24	trifluoperazine - MCF7	-0.528	9	-0.53	0.00667	0.1154	77		13	resveratrol - MCF7	-0.69	6	-0.767	0.0003	0.0492	83		11	trifluoperazine - MCF7	-0.542	9	-0.642	0.00042	0.0481	88
29	thioridazine - PC3	-0.639	5	-0.671	0.00891	0.1735	100		14	trifluoperazine - MCF7	-0.54	9	-0.641	0.00044	0.0481	77		21	0297417-0002B - MCF7	-0.729	2	-0.973	0.00141	0.0222	100
32	DL-thiorphan - MCF7	-0.781	2	-0.933	0.00921	0.0227	100		20	0297417-0002B - MCF7	-0.786	2	-0.977	0.00113	0.0222	100		67	harmine - MCF7	-0.634	2	-0.927	0.01105	0.025	100
36	harmine - MCF7	-0.792	2	-0.929	0.0106	0.025	100		31	harmine - MCF7	-0.701	2	-0.948	0.00583	0.0125	100		77	galantamine - MCF7	-0.64	2	-0.916	0.01433	0.0155	100
38	0297417-0002B - MCF7	-0.758	2	-0.928	0.01084	0.0593	100		35	chrysin - MCF7	-0.709	2	-0.943	0.007	0.0054	100		82	trimethylcolchicinic acid - MCF7	-0.638	2	-0.911	0.01585	0.0225	100
51	chrysin - MCF7	-0.732	2	-0.907	0.01724	0.0217	100		46	galantamine - MCF7	-0.67	2	-0.92	0.01312	0.0155	100		92	DL-thiorphan - MCF7	-0.661	2	-0.905	0.01819	0.0398	100
62	trimethylcolchicinic acid - MCF7	-0.753	2	-0.896	0.02145	0.0337	100		68	trimethylcolchicinic acid - MCF7	-0.635	2	-0.894	0.02249	0.0337	100		116	chrysin - MCF7	-0.617	2	-0.887	0.02543	0.0435	100
92	galantamine - MCF7	-0.79	2	-0.868	0.03479	0.057	100		73	DL-thiorphan - MCF7	-0.638	2	-0.886	0.02581	0.0568	100		143	resveratrol - MCF7	-0.508	6	-0.551	0.03135	0.3197	83
25	lycorine - MCF7	0.632	3	0.842	0.00767	0.0327	100		28	quinpirole - MCF7	0.556	3	0.87	0.00409	0.0062	100		9	Prestwick-642 - MCF7	0.823	2	0.988	0.00016	0	100
60	tacrolimus - MCF7	0.456	3	0.784	0.02049	0.0255	100		29	Prestwick-642 - MCF7	0.705	2	0.951	0.00445	0.0058	100		12	methyldopate - MCF7	0.727	2	0.983	0.00054	0.0107	100
63	methyldopate - MCF7	0.741	2	0.896	0.02219	0.0481	100		48	diazoxide - MCF7	0.585	2	0.916	0.0141	0.0429	100		30	quinpirole - MCF7	0.68	3	0.886	0.00298	0	100
66	quinpirole - MCF7	0.464	3	0.774	0.02332	0.0559	100		52	methyldopate - MCF7	0.649	2	0.914	0.01459	0.0267	100		74	lycorine - MCF7	0.335	3	0.814	0.013	0.0588	66
76	Prestwick-642 - MCF7	0.651	2	0.883	0.02819	0.069	100		56	tacrolimus - MCF7	0.458	3	0.801	0.01604	0.0191	100		86	tacrolimus - MCF7	0.386	3	0.799	0.01669	0.0191	66
84	diazoxide - MCF7	0.67	2	0.874	0.03215	0.0614	100		108	lycorine - MCF7	0.579	3	0.729	0.03908	0.1503	66		124	diazoxide - MCF7	0.497	2	0.883	0.02781	0.0552	100
	same cname with different cell lines
95	prochlorperazine - PC3	-0.681	3	-0.74	0.03599	0.0917	100		23	prochlorperazine - MCF7	-0.499	9	-0.571	0.0026	0.0811	88		7	prochlorperazine - MCF7	-0.545	9	-0.678	0.0001	0.027	100
									80	prochlorperazine - PC3	-0.63	3	-0.758	0.02924	0.0833	100		125	prochlorperazine - HL60	-0.47	4	-0.667	0.02787	0.0721	100
	Venn diagram for common enriched cname and cell lines across 3 datasets with p<0.05

## Sheet: gse6532(p<0.05)
Table S5
	GSE6532 DE genesets Cmap permutation results with p<0.05
rank	cmap name and cell line	mean	n	enrichment	p	specificity	percent non-null
1	trichostatin A - PC3	-0.408	55	-0.372	0	0.5287	81
2	trichostatin A - MCF7	-0.375	92	-0.281	0	0.7228	71
3	LY-294002 - MCF7	-0.461	34	-0.374	2e-05	0.3188	79
4	seneciphylline - MCF7	-0.913	2	-0.992	0.00024	0	100
5	camptothecin - MCF7	-0.869	2	-0.989	0.00026	0.0645	100
6	tolnaftate - MCF7	0.85	2	0.981	0.00068	0.0058	100
7	calcium folinate - MCF7	0.822	2	0.968	0.00173	0.0054	100
8	resveratrol - MCF7	-0.768	6	-0.696	0.00185	0.0902	100
9	ceforanide - MCF7	0.808	2	0.966	0.00205	0.0234	100
10	adiphenine - MCF7	0.786	2	0.965	0.00209	0.0118	100
11	iopamidol - MCF7	0.869	2	0.964	0.00225	0.0299	100
12	adiphenine - PC3	0.8	2	0.958	0.003	0.0259	100
13	dapsone - MCF7	0.808	2	0.958	0.00314	0.0214	100
14	cycloserine - MCF7	-0.792	2	-0.961	0.00334	0.0057	100
15	genistein - MCF7	0.374	11	0.502	0.00396	0.1265	63
16	ellipticine - MCF7	-0.836	2	-0.954	0.00453	0.0896	100
17	amprolium - PC3	0.743	2	0.95	0.00467	0.014	100
18	sulfadimethoxine - MCF7	0.78	2	0.949	0.00483	0.0235	100
19	alexidine - PC3	-0.799	2	-0.947	0.00614	0.0231	100
20	naproxen - MCF7	0.669	4	0.76	0.00627	0.0741	100
21	alpha-estradiol - MCF7	-0.535	9	-0.532	0.00651	0.1479	77
22	cinchonine - MCF7	0.747	2	0.941	0.00654	0.0128	100
23	trifluoperazine - MCF7	-0.528	9	-0.53	0.00667	0.1154	77
24	lycorine - MCF7	0.632	3	0.842	0.00767	0.0327	100
25	estradiol - HL60	0.331	8	0.548	0.00852	0.224	62
26	LY-294002 - PC3	-0.562	12	-0.453	0.00862	0.3195	91
27	ketotifen - MCF7	0.81	2	0.932	0.00867	0.0324	100
28	thioridazine - PC3	-0.639	5	-0.671	0.00891	0.1735	100
29	clorgiline - MCF7	-0.771	2	-0.934	0.00893	0.0222	100
30	daunorubicin - MCF7	-0.729	3	-0.834	0.00899	0.0943	100
31	DL-thiorphan - MCF7	-0.781	2	-0.933	0.00921	0.0227	100
32	florfenicol - MCF7	-0.775	2	-0.933	0.00926	0	100
33	sirolimus - PC3	-0.573	8	-0.543	0.00979	0.2958	100
34	vitexin - MCF7	-0.755	2	-0.931	0.00986	0.0101	100
35	harmine - MCF7	-0.792	2	-0.929	0.0106	0.025	100
36	Prestwick-1082 - MCF7	0.735	2	0.926	0.01076	0.0164	100
37	0297417-0002B - MCF7	-0.758	2	-0.928	0.01084	0.0593	100
38	pyridoxine - MCF7	-0.77	2	-0.926	0.01141	0.0402	100
39	medrysone - MCF7	-0.714	3	-0.82	0.0115	0.0289	100
40	saquinavir - MCF7	-0.792	2	-0.923	0.01195	0.0281	100
41	0175029-0000 - PC3	-0.685	4	-0.721	0.01237	0.1097	100
42	protoveratrine A - MCF7	-0.789	2	-0.92	0.01302	0.0484	100
43	minoxidil - MCF7	0.711	2	0.919	0.01312	0.0263	100
44	sulindac - PC3	0.718	2	0.918	0.01314	0.0376	100
45	azacyclonol - PC3	-0.807	2	-0.919	0.01332	0.062	100
46	cefaclor - MCF7	0.692	2	0.912	0.01541	0.0339	100
47	alprostadil - MCF7	0.673	3	0.804	0.01548	0.0629	100
48	metronidazole - MCF7	0.678	2	0.91	0.01642	0.055	100
49	nizatidine - MCF7	0.733	2	0.91	0.01648	0.0446	100
50	chrysin - MCF7	-0.732	2	-0.907	0.01724	0.0217	100
51	thioridazine - MCF7	-0.42	11	-0.444	0.01769	0.2474	81
52	dipyridamole - MCF7	-0.686	3	-0.792	0.01823	0.0457	100
53	PHA-00745360 - PC3	0.498	4	0.693	0.01846	0.0879	75
54	blebbistatin - MCF7	-0.747	2	-0.903	0.01877	0.027	100
55	SB-203580 - MCF7	0.685	3	0.789	0.01905	0.046	100
56	trazodone - MCF7	-0.777	2	-0.902	0.01911	0.0615	100
57	GW-8510 - PC3	-0.725	2	-0.9	0.01984	0.1367	100
58	sodium phenylbutyrate - MCF7	0.615	3	0.786	0.02009	0.0828	100
59	tacrolimus - MCF7	0.456	3	0.784	0.02049	0.0255	100
60	amylocaine - MCF7	0.696	2	0.899	0.02097	0.0412	100
61	trimethylcolchicinic acid - MCF7	-0.753	2	-0.896	0.02145	0.0337	100
62	methyldopate - MCF7	0.741	2	0.896	0.02219	0.0481	100
63	trichostatin A - HL60	-0.248	34	-0.251	0.02255	0.6778	52
64	podophyllotoxin - MCF7	0.754	2	0.894	0.02326	0.089	100
65	quinpirole - MCF7	0.464	3	0.774	0.02332	0.0559	100
66	pilocarpine - MCF7	0.668	2	0.891	0.02439	0.0375	100
67	cloperastine - PC3	-0.719	2	-0.888	0.02495	0.0597	100
68	zardaverine - MCF7	0.737	2	0.889	0.02529	0.0408	100
69	meglumine - MCF7	0.707	2	0.889	0.02549	0.0248	100
70	atractyloside - MCF7	0.724	2	0.888	0.02583	0.0378	100
71	myricetin - MCF7	0.685	2	0.887	0.02648	0.0688	100
72	benzathine benzylpenicillin - MCF7	0.723	2	0.885	0.02728	0.0511	100
73	minoxidil - PC3	-0.735	2	-0.883	0.02732	0.0343	100
74	levomepromazine - MCF7	0.698	2	0.883	0.02781	0.09	100
75	Prestwick-642 - MCF7	0.651	2	0.883	0.02819	0.069	100
76	tomatidine - MCF7	-0.744	2	-0.881	0.02845	0.079	100
77	acepromazine - MCF7	-0.708	2	-0.879	0.02931	0.0688	100
78	promethazine - MCF7	-0.754	2	-0.879	0.02956	0.0903	100
79	bambuterol - MCF7	0.63	2	0.878	0.0296	0.0351	100
80	meteneprost - PC3	0.655	2	0.878	0.03002	0.0944	100
81	0316684-0000 - PC3	0.74	2	0.878	0.03016	0.0629	100
82	GW-8510 - MCF7	-0.7	2	-0.875	0.03129	0.2083	100
83	diazoxide - MCF7	0.67	2	0.874	0.03215	0.0614	100
84	tranexamic acid - MCF7	0.705	2	0.872	0.03316	0.0599	100
85	lomefloxacin - PC3	-0.747	2	-0.87	0.03332	0.0387	100
86	clemizole - PC3	-0.738	2	-0.869	0.03402	0.0299	100
87	tanespimycin - PC3	0.178	12	0.391	0.03438	0.4034	50
88	BCB000038 - MCF7	-0.71	2	-0.868	0.03449	0.043	100
89	F0447-0125 - PC3	0.606	2	0.87	0.03453	0.1077	100
90	metolazone - PC3	-0.716	2	-0.868	0.03455	0.075	100
91	galantamine - MCF7	-0.79	2	-0.868	0.03479	0.057	100
92	dacarbazine - MCF7	-0.725	2	-0.866	0.03589	0.0558	100
93	captopril - MCF7	0.637	2	0.867	0.03599	0.0261	100
94	prochlorperazine - PC3	-0.681	3	-0.74	0.03599	0.0917	100
95	ethisterone - PC3	0.623	2	0.867	0.03616	0.0465	100
96	benperidol - MCF7	-0.792	2	-0.863	0.0376	0.0414	100
97	bemegride - MCF7	0.699	2	0.864	0.03772	0.0164	100
98	7-aminocephalosporanic acid - MCF7	0.656	2	0.863	0.03783	0.0147	100
99	cinchocaine - PC3	-0.706	2	-0.862	0.03789	0.0348	100
100	isoniazid - PC3	0.657	2	0.863	0.03797	0.0649	100
101	medrysone - PC3	-0.706	2	-0.862	0.03817	0.075	100
102	etomidate - MCF7	-0.703	2	-0.862	0.03841	0.016	100
103	apigenin - MCF7	-0.742	2	-0.86	0.03895	0.122	100
104	3-acetamidocoumarin - MCF7	0.726	2	0.861	0.03901	0.0976	100
105	khellin - MCF7	0.616	2	0.861	0.03931	0.0934	100
106	Prestwick-674 - MCF7	-0.597	3	-0.732	0.03966	0.1012	100
107	isoxicam - MCF7	0.604	2	0.858	0.04064	0.1049	100
108	cefamandole - MCF7	0.6	2	0.857	0.04151	0.0328	100
109	dantrolene - PC3	0.586	2	0.856	0.04173	0.0723	100
110	cloxacillin - MCF7	0.587	2	0.856	0.04179	0.0479	100
111	bezafibrate - MCF7	-0.695	2	-0.853	0.04298	0.0479	100
112	spiradoline - MCF7	0.638	2	0.854	0.043	0.0298	100
113	xamoterol - MCF7	0.722	2	0.854	0.04308	0.0663	100
114	lansoprazole - MCF7	0.733	2	0.853	0.0434	0.0563	100
115	sulfafurazole - MCF7	-0.63	3	-0.723	0.04363	0.1222	100
116	Prestwick-983 - MCF7	0.588	2	0.853	0.04368	0.0881	100
117	bromperidol - MCF7	-0.691	2	-0.851	0.04436	0.0516	100
118	hydroflumethiazide - MCF7	-0.68	2	-0.851	0.04463	0.0929	100
119	ginkgolide A - MCF7	-0.728	2	-0.85	0.04485	0.0761	100
120	ikarugamycin - MCF7	0.393	3	0.716	0.04523	0.1333	66
121	moxisylyte - MCF7	-0.685	2	-0.849	0.04543	0.0629	100
122	chlorpromazine - MCF7	-0.466	11	-0.397	0.0461	0.1321	81
123	fluphenazine - PC3	-0.617	3	-0.718	0.04643	0.1282	100
124	phenoxybenzamine - MCF7	-0.609	3	-0.717	0.04663	0.2844	100
125	acetylsalicylic acid - MCF7	-0.503	8	-0.457	0.04844	0.1989	75
126	propylthiouracil - MCF7	-0.712	2	-0.844	0.04873	0.066	100
127	androsterone - MCF7	-0.685	2	-0.844	0.04889	0.023	100
128	mepyramine - MCF7	-0.694	2	-0.843	0.04952	0.0686	100
129	testosterone - MCF7	-0.602	3	-0.71	0.04994	0.071	100

## Sheet: gse9195(p<0.05)
Table S5
	GSE9195 DE genesets Cmap permutation results with p<0.05
rank	cmap name and cell line	mean	n	enrichment	p	specificity	percent non-null
1	trichostatin A - PC3	-0.75	55	-0.844	0	0	100
2	vorinostat - MCF7	-0.637	7	-0.832	0	0.1456	100
3	trichostatin A - MCF7	-0.527	92	-0.59	0	0.1881	94
4	LY-294002 - MCF7	-0.434	34	-0.412	0	0.2375	73
5	adiphenine - PC3	0.782	2	0.992	4e-05	0	100
6	thioridazine - PC3	-0.728	5	-0.896	4e-05	0.0612	100
7	etoposide - MCF7	-0.876	2	-0.993	0.00022	0.0167	100
8	ciclopirox - MCF7	-0.813	2	-0.991	0.00026	0	100
9	mefloquine - PC3	-0.813	2	-0.991	0.00026	0.0086	100
10	methotrexate - MCF7	-0.793	3	-0.949	0.00026	0.0388	100
11	0173570-0000 - PC3	-0.763	4	-0.892	0.00026	0	100
12	resveratrol - MCF7	-0.69	6	-0.767	0.0003	0.0492	83
13	trifluoperazine - MCF7	-0.54	9	-0.641	0.00044	0.0481	77
14	fulvestrant - PC3	0.319	12	0.556	0.00044	0.0192	75
15	quinostatin - MCF7	-0.797	2	-0.983	0.00062	0.0534	100
16	isoxicam - PC3	0.81	2	0.978	0.00076	0	100
17	fludrocortisone - MCF7	0.423	5	0.787	0.00096	0.0115	80
18	monobenzone - MCF7	-0.762	2	-0.979	0.00097	0	100
19	0297417-0002B - MCF7	-0.786	2	-0.977	0.00113	0.0222	100
20	fluphenazine - PC3	-0.686	3	-0.909	0.00134	0.0256	100
21	alexidine - PC3	-0.758	2	-0.973	0.00147	0.0077	100
22	prochlorperazine - MCF7	-0.499	9	-0.571	0.0026	0.0811	88
23	thiamphenicol - PC3	0.721	2	0.961	0.00262	0.0109	100
24	clemizole - PC3	-0.72	2	-0.961	0.00338	0	100
25	thiamphenicol - MCF7	0.713	2	0.955	0.0035	0	100
26	suramin sodium - PC3	0.665	2	0.954	0.0039	0	100
27	quinpirole - MCF7	0.556	3	0.87	0.00409	0.0062	100
28	Prestwick-642 - MCF7	0.705	2	0.951	0.00445	0.0058	100
29	pentoxifylline - PC3	0.674	2	0.948	0.00489	0	100
30	harmine - MCF7	-0.701	2	-0.948	0.00583	0.0125	100
31	cloperastine - PC3	-0.755	2	-0.945	0.00658	0.0149	100
32	LY-294002 - PC3	-0.432	12	-0.464	0.00667	0.2899	83
33	cefazolin - PC3	-0.721	2	-0.943	0.00698	0	100
34	chrysin - MCF7	-0.709	2	-0.943	0.007	0.0054	100
35	estradiol - HL60	0.374	8	0.558	0.00702	0.2077	62
36	rolitetracycline - MCF7	-0.691	2	-0.937	0.00841	0.0171	100
37	calcium folinate - MCF7	0.755	2	0.933	0.00849	0.0216	100
38	methylbenzethonium chloride - MCF7	-0.62	3	-0.834	0.00907	0.0446	100
39	ionomycin - MCF7	-0.668	3	-0.834	0.00915	0.0492	100
40	dropropizine - MCF7	0.606	2	0.929	0.00964	0	100
41	tiaprofenic acid - MCF7	0.606	2	0.928	0.00972	0.0063	100
42	meclofenamic acid - PC3	0.667	2	0.928	0.01002	0.0216	100
43	sulconazole - MCF7	-0.689	2	-0.928	0.0109	0	100
44	Prestwick-685 - PC3	-0.674	2	-0.92	0.01292	0.0149	100
45	galantamine - MCF7	-0.67	2	-0.92	0.01312	0.0155	100
46	aciclovir - PC3	0.59	2	0.916	0.01392	0.0058	100
47	diazoxide - MCF7	0.585	2	0.916	0.0141	0.0429	100
48	corbadrine - MCF7	-0.668	2	-0.917	0.01416	0.0114	100
49	methylbenzethonium chloride - PC3	-0.702	2	-0.916	0.01431	0.0855	100
50	lisuride - MCF7	0.647	2	0.915	0.01433	0.0487	100
51	methyldopate - MCF7	0.649	2	0.914	0.01459	0.0267	100
52	hydrocotarnine - MCF7	-0.713	2	-0.914	0.01489	0.0294	100
53	luteolin - MCF7	-0.702	2	-0.912	0.01543	0.0476	100
54	demecarium bromide - MCF7	0.586	2	0.912	0.01575	0.0194	100
55	tacrolimus - MCF7	0.458	3	0.801	0.01604	0.0191	100
56	minoxidil - MCF7	0.64	2	0.911	0.0161	0.0263	100
57	methacholine chloride - MCF7	-0.702	2	-0.91	0.01624	0.0333	100
58	sulindac - PC3	0.714	2	0.909	0.0169	0.0376	100
59	rottlerin - MCF7	-0.661	3	-0.795	0.01763	0.0588	100
60	norcyclobenzaprine - MCF7	-0.646	2	-0.903	0.01865	0.0382	100
61	abamectin - MCF7	-0.675	2	-0.902	0.01927	0.05	100
62	clomipramine - MCF7	-0.695	2	-0.899	0.02026	0.0413	100
63	resveratrol - PC3	-0.743	2	-0.897	0.02131	0.0403	100
64	rescinnamine - MCF7	-0.655	2	-0.896	0.02131	0.0909	100
65	medrysone - PC3	-0.635	2	-0.895	0.02185	0.045	100
66	0175029-0000 - PC3	-0.545	4	-0.682	0.02234	0.1742	75
67	trimethylcolchicinic acid - MCF7	-0.635	2	-0.894	0.02249	0.0337	100
68	terazosin - MCF7	0.597	2	0.894	0.02328	0.0373	100
69	metronidazole - PC3	0.572	2	0.893	0.02376	0.0195	100
70	mitoxantrone - MCF7	-0.69	2	-0.89	0.02394	0.0769	100
71	monorden - HL60	0.48	4	0.672	0.02524	0.0615	75
72	DL-thiorphan - MCF7	-0.638	2	-0.886	0.02581	0.0568	100
73	dantrolene - PC3	0.567	2	0.888	0.02583	0.0361	100
74	thiamine - MCF7	0.528	2	0.884	0.02756	0.0385	100
75	fluphenazine - MCF7	-0.454	10	-0.44	0.02808	0.1553	70
76	eldeline - PC3	-0.639	2	-0.88	0.02875	0.0625	100
77	tolnaftate - MCF7	0.697	2	0.88	0.02903	0.0977	100
78	heptaminol - MCF7	0.66	2	0.879	0.02919	0.0588	100
79	prochlorperazine - PC3	-0.63	3	-0.758	0.02924	0.0833	100
80	dicloxacillin - MCF7	0.614	2	0.879	0.02948	0.0365	100
81	naltrexone - MCF7	0.615	2	0.878	0.0296	0.0195	100
82	MG-262 - PC3	-0.63	2	-0.878	0.02972	0.1967	100
83	saquinavir - MCF7	-0.627	2	-0.877	0.0301	0.0899	100
84	zardaverine - MCF7	0.552	2	0.876	0.03068	0.0408	100
85	dicycloverine - MCF7	0.517	2	0.875	0.03131	0.0474	100
86	loperamide - MCF7	-0.554	3	-0.751	0.03141	0.0957	100
87	PHA-00767505E - PC3	0.569	2	0.875	0.03149	0.04	100
88	racecadotril - MCF7	0.522	2	0.875	0.03179	0.0321	100
89	tranexamic acid - PC3	0.56	2	0.874	0.03201	0.0397	100
90	moroxydine - MCF7	0.517	2	0.873	0.03269	0.0533	100
91	fluspirilene - MCF7	-0.642	2	-0.871	0.03314	0.1553	100
92	dimenhydrinate - MCF7	0.609	2	0.871	0.034	0.0373	100
93	dipyridamole - PC3	-0.623	2	-0.869	0.03402	0.017	100
94	PF-00539745-00 - PC3	0.51	2	0.87	0.03422	0.0571	100
95	testosterone - MCF7	-0.584	3	-0.744	0.03429	0.0452	100
96	naproxen - MCF7	0.376	4	0.651	0.03499	0.1728	50
97	famprofazone - PC3	-0.661	2	-0.867	0.03537	0.0562	100
98	metformin - PC3	0.506	2	0.868	0.03579	0.0298	100
99	sulfacetamide - PC3	0.521	2	0.867	0.03599	0.0597	100
100	vorinostat - PC3	-0.736	2	-0.866	0.03603	0.2	100
101	diphenylpyraline - MCF7	0.36	3	0.734	0.03664	0.1071	66
102	sulpiride - PC3	-0.613	2	-0.864	0.03696	0.0398	100
103	perhexiline - MCF7	-0.628	2	-0.863	0.03746	0.1111	100
104	pancuronium bromide - MCF7	-0.603	2	-0.862	0.03825	0.0649	100
105	solasodine - PC3	-0.607	2	-0.861	0.03845	0.0544	100
106	Prestwick-691 - MCF7	0.615	2	0.862	0.03851	0.0465	100
107	lycorine - MCF7	0.579	3	0.729	0.03908	0.1503	66
108	IC-86621 - PC3	0.491	2	0.858	0.04054	0.0377	100
109	theobromine - MCF7	-0.652	2	-0.856	0.04165	0.0745	100
110	cinchocaine - PC3	-0.604	2	-0.855	0.04211	0.0398	100
111	clofilium tosylate - MCF7	-0.609	2	-0.854	0.04241	0.0724	100
112	AR-A014418 - PC3	0.568	2	0.853	0.04374	0.0979	100
113	trifluridine - MCF7	-0.664	2	-0.852	0.04388	0.0859	100
114	gentamicin - PC3	0.582	2	0.851	0.04479	0.0429	100
115	pergolide - MCF7	0.547	2	0.851	0.04499	0.0872	100
116	procaine - PC3	-0.611	2	-0.847	0.04666	0.0539	100
117	levonorgestrel - MCF7	-0.574	3	-0.716	0.04693	0.1161	100
118	pivmecillinam - MCF7	0.487	2	0.847	0.047	0.0833	100
119	tolfenamic acid - PC3	-0.647	2	-0.845	0.04811	0.0229	100
120	6-bromoindirubin-3'-oxime - PC3	-0.426	4	-0.625	0.0491	0.2338	100
121	bromocriptine - PC3	-0.623	2	-0.843	0.04937	0.0459	100

## Sheet: gse9893(p<0.05)
Table S5
	GSE9893 DE genesets Cmap permutation results with p<0.05
rank	cmap name and cell line	mean	n	enrichment	p	specificity	percent non-null
1	alpha-estradiol - MCF7	-0.647	9	-0.831	0	0	100
2	trichostatin A - PC3	-0.54	55	-0.627	0	0.1839	96
3	trichostatin A - MCF7	-0.531	92	-0.58	0	0.1881	95
4	trichostatin A - HL60	-0.422	34	-0.488	0	0.1745	94
5	LY-294002 - MCF7	-0.417	34	-0.441	0	0.1688	79
6	thioridazine - PC3	-0.659	5	-0.872	8e-05	0.0816	100
7	prochlorperazine - MCF7	-0.545	9	-0.678	0.0001	0.027	100
8	adiphenine - MCF7	0.779	2	0.99	0.00012	0.0059	100
9	Prestwick-642 - MCF7	0.823	2	0.988	0.00016	0	100
10	oxetacaine - MCF7	-0.755	2	-0.991	0.00026	0	100
11	trifluoperazine - MCF7	-0.542	9	-0.642	0.00042	0.0481	88
12	methyldopate - MCF7	0.727	2	0.983	0.00054	0.0107	100
13	fluticasone - MCF7	0.746	2	0.982	0.0006	0	100
14	trifluoperazine - PC3	-0.643	3	-0.927	0.00062	0.0517	100
15	pyrvinium - MCF7	-0.678	4	-0.861	0.00066	0.087	100
16	bacampicillin - MCF7	0.775	2	0.98	0.0007	0.0113	100
17	finasteride - MCF7	0.585	3	0.923	0.001	0.0195	100
18	xamoterol - MCF7	0.838	2	0.975	0.00105	0.0055	100
19	Prestwick-983 - MCF7	0.722	2	0.974	0.00109	0	100
20	vorinostat - MCF7	-0.546	7	-0.671	0.00114	0.2913	100
21	0297417-0002B - MCF7	-0.729	2	-0.973	0.00141	0.0222	100
22	valproic acid - MCF7	-0.313	31	-0.333	0.00154	0.0638	70
23	monastrol - MCF7	0.428	7	0.65	0.0019	0	71
24	arecoline - MCF7	0.662	2	0.966	0.00191	0.0066	100
25	benzathine benzylpenicillin - MCF7	0.704	2	0.965	0.00207	0.0114	100
26	tretinoin - MCF7	-0.358	13	-0.489	0.00248	0.1793	76
27	Prestwick-1084 - MCF7	-0.683	2	-0.966	0.00266	0.005	100
28	fludrocortisone - MCF7	0.501	5	0.742	0.00266	0.0172	80
29	metolazone - MCF7	0.68	2	0.959	0.00294	0	100
30	quinpirole - MCF7	0.68	3	0.886	0.00298	0	100
31	norcyclobenzaprine - MCF7	-0.757	2	-0.961	0.0033	0.0076	100
32	monorden - MCF7	-0.341	12	-0.492	0.00333	0.0882	75
33	amprolium - MCF7	-0.695	2	-0.96	0.00346	0	100
34	tanespimycin - PC3	-0.293	12	-0.49	0.00353	0.1618	50
35	protoveratrine A - MCF7	-0.692	2	-0.957	0.0039	0.0161	100
36	pyridoxine - MCF7	-0.691	2	-0.957	0.00396	0.023	100
37	diphenhydramine - MCF7	0.63	2	0.953	0.00404	0.0124	100
38	ribavirin - MCF7	0.638	2	0.952	0.0041	0.0122	100
39	oxaprozin - MCF7	-0.595	4	-0.787	0.00412	0.0141	100
40	pilocarpine - MCF7	0.682	2	0.951	0.00439	0.025	100
41	3-acetamidocoumarin - MCF7	0.701	2	0.95	0.00465	0.0183	100
42	pimethixene - MCF7	0.632	2	0.95	0.00467	0.0232	100
43	sulfadimidine - PC3	0.612	2	0.946	0.00535	0.0125	100
44	tomatidine - MCF7	-0.655	2	-0.95	0.00545	0.0158	100
45	PHA-00851261E - MCF7	0.207	4	0.77	0.00545	0.0252	50
46	clomipramine - MCF7	-0.651	2	-0.949	0.00575	0.0083	100
47	moxisylyte - MCF7	-0.666	2	-0.947	0.00622	0.0171	100
48	naringenin - MCF7	0.621	2	0.94	0.0068	0.0656	100
49	iopamidol - MCF7	0.677	2	0.94	0.00698	0.0479	100
50	clioquinol - MCF7	-0.657	3	-0.845	0.00741	0.0074	100
51	meptazinol - MCF7	-0.707	2	-0.941	0.00748	0.0058	100
52	cephaeline - MCF7	0.478	3	0.843	0.00755	0.2727	100
53	PHA-00745360 - MCF7	0.263	4	0.749	0.00766	0.0229	50
54	methylbenzethonium chloride - PC3	-0.673	2	-0.939	0.00789	0.0598	100
55	rifabutin - MCF7	-0.816	2	-0.937	0.00821	0.0484	100
56	bromperidol - MCF7	-0.631	2	-0.937	0.00823	0.0065	100
57	ceforanide - MCF7	0.637	2	0.933	0.00857	0.0526	100
58	CP-320650-01 - PC3	0.321	4	0.739	0.00881	0.0511	75
59	alprostadil - PC3	0.483	3	0.835	0.00907	0.0524	100
60	ambroxol - MCF7	0.634	2	0.931	0.00915	0.0341	100
61	disulfiram - PC3	-0.642	2	-0.933	0.00924	0.037	100
62	viomycin - MCF7	0.607	2	0.93	0.0093	0.0313	100
63	geldanamycin - MCF7	-0.344	10	-0.49	0.00961	0.203	60
64	doxylamine - MCF7	-0.627	2	-0.928	0.01076	0.0116	100
65	homochlorcyclizine - MCF7	-0.627	2	-0.928	0.01093	0.0726	100
66	harmine - MCF7	-0.634	2	-0.927	0.01105	0.025	100
67	cloperastine - MCF7	-0.614	3	-0.818	0.0119	0.0392	100
68	guanfacine - MCF7	-0.538	3	-0.818	0.01192	0.0182	100
69	ampyrone - MCF7	0.676	2	0.922	0.01195	0.0065	100
70	chlorpromazine - PC3	-0.581	4	-0.718	0.01271	0.0504	100
71	mefloquine - PC3	-0.655	2	-0.92	0.01276	0.0776	100
72	neostigmine bromide - MCF7	0.554	2	0.919	0.0128	0.0568	100
73	lycorine - MCF7	0.335	3	0.814	0.013	0.0588	66
74	sulfadimethoxine - MCF7	0.653	2	0.916	0.0141	0.0353	100
75	MS-275 - PC3	-0.691	2	-0.916	0.01424	0.1482	100
76	galantamine - MCF7	-0.64	2	-0.916	0.01433	0.0155	100
77	fursultiamine - MCF7	0.665	2	0.915	0.01433	0	100
78	Prestwick-1082 - MCF7	0.546	2	0.915	0.01435	0.0164	100
79	morantel - MCF7	-0.641	2	-0.914	0.01489	0.0049	100
80	procaine - MCF7	-0.706	2	-0.912	0.01555	0.0171	100
81	trimethylcolchicinic acid - MCF7	-0.638	2	-0.911	0.01585	0.0225	100
82	ellipticine - MCF7	-0.647	2	-0.911	0.01587	0.1716	100
83	promazine - MCF7	-0.53	3	-0.8	0.0161	0.0195	100
84	biperiden - MCF7	0.289	3	0.8	0.01634	0.0811	66
85	tacrolimus - MCF7	0.386	3	0.799	0.01669	0.0191	66
86	betahistine - MCF7	-0.603	2	-0.908	0.01692	0.0168	100
87	harpagoside - MCF7	0.705	2	0.908	0.01718	0.0455	100
88	sulconazole - MCF7	-0.684	2	-0.906	0.01775	0.0259	100
89	Chicago Sky Blue 6B - MCF7	0.539	2	0.907	0.01777	0.0177	100
90	cyproterone - MCF7	-0.606	2	-0.905	0.01807	0.0203	100
91	DL-thiorphan - MCF7	-0.661	2	-0.905	0.01819	0.0398	100
92	clofilium tosylate - MCF7	-0.645	2	-0.904	0.01837	0.0395	100
93	sulfaguanidine - MCF7	-0.644	2	-0.904	0.01839	0.0115	100
94	acetylsalicylic acid - MCF7	-0.371	8	-0.509	0.01942	0.1136	75
95	moracizine - MCF7	0.559	2	0.901	0.01992	0.012	100
96	cetirizine - MCF7	-0.666	2	-0.899	0.0205	0.0159	100
97	clemizole - MCF7	-0.606	2	-0.897	0.0209	0.0138	100
98	rotenone - PC3	0.511	2	0.899	0.02117	0.0351	100
99	nomegestrol - MCF7	0.522	2	0.898	0.02129	0.0242	100
100	acepromazine - MCF7	-0.639	2	-0.896	0.02131	0.0563	100
101	CP-320650-01 - MCF7	0.298	4	0.684	0.02148	0.0171	75
102	0179445-0000 - PC3	-0.525	4	-0.685	0.02158	0.048	100
103	oxamniquine - MCF7	0.579	2	0.897	0.02199	0.0134	100
104	piperacillin - MCF7	0.32	3	0.778	0.02223	0.0138	66
105	benzocaine - MCF7	0.591	2	0.894	0.0232	0.0307	100
106	theobromine - MCF7	-0.592	2	-0.891	0.02366	0.0479	100
107	khellin - MCF7	0.641	2	0.893	0.02394	0.055	100
108	astemizole - PC3	-0.654	2	-0.89	0.024	0.125	100
109	ajmaline - MCF7	0.589	2	0.892	0.02414	0.0882	100
110	famprofazone - MCF7	-0.517	3	-0.773	0.02414	0.0125	100
111	finasteride - PC3	0.497	2	0.892	0.02435	0.0068	100
112	netilmicin - MCF7	0.631	2	0.89	0.02505	0.006	100
113	butamben - MCF7	0.547	2	0.89	0.02509	0.0118	100
114	iohexol - MCF7	0.527	2	0.889	0.02529	0.0875	100
115	chrysin - MCF7	-0.617	2	-0.887	0.02543	0.0435	100
116	dacarbazine - MCF7	-0.632	2	-0.885	0.0263	0.0355	100
117	Prestwick-1103 - MCF7	0.562	2	0.886	0.027	0.023	100
118	Gly-His-Lys - PC3	0.533	2	0.885	0.02734	0.0286	100
119	pyrithyldione - MCF7	0.634	2	0.884	0.0274	0.0706	100
120	troglitazone - HL60	0.356	4	0.667	0.02751	0.0078	75
121	Prestwick-857 - MCF7	0.633	2	0.884	0.02752	0.02	100
122	doxycycline - MCF7	0.445	3	0.759	0.02764	0.06	66
123	diazoxide - MCF7	0.497	2	0.883	0.02781	0.0552	100
124	prochlorperazine - HL60	-0.47	4	-0.667	0.02787	0.0721	100
125	lansoprazole - MCF7	0.63	2	0.883	0.02801	0.0375	100
126	indoprofen - MCF7	0.587	2	0.882	0.02831	0.046	100
127	bepridil - MCF7	-0.582	2	-0.881	0.02847	0.088	100
128	ketotifen - MCF7	0.659	2	0.881	0.02855	0.0865	100
129	alvespimycin - MCF7	-0.398	7	-0.516	0.02862	0.2656	71
130	harmol - MCF7	0.518	2	0.881	0.02869	0.1019	100
131	dipyridamole - MCF7	-0.502	3	-0.759	0.02888	0.0914	100
132	gentamicin - MCF7	0.606	2	0.878	0.0297	0.087	100
133	amrinone - MCF7	0.545	2	0.878	0.0298	0.0258	100
134	leflunomide - MCF7	0.582	2	0.878	0.02996	0.0375	100
135	SC-560 - MCF7	-0.582	2	-0.878	0.03004	0.0829	100
136	folic acid - MCF7	0.519	2	0.877	0.03026	0.0299	100
137	fluphenazine - MCF7	-0.357	10	-0.435	0.03053	0.1553	70
138	estriol - MCF7	-0.577	2	-0.877	0.03054	0.0621	100
139	Prestwick-864 - MCF7	-0.584	2	-0.876	0.03084	0.0432	100
140	colchicine - MCF7	0.414	3	0.75	0.03099	0.0705	66
141	trimipramine - MCF7	-0.632	2	-0.875	0.03127	0.0376	100
142	resveratrol - MCF7	-0.508	6	-0.551	0.03135	0.3197	83
143	amiodarone - MCF7	-0.541	3	-0.751	0.03141	0.1039	100
144	dihydroergocristine - MCF7	0.504	2	0.875	0.03179	0.0718	100
145	dicloxacillin - MCF7	0.503	2	0.874	0.03201	0.0417	100
146	altretamine - MCF7	-0.633	2	-0.873	0.03201	0.0107	100
147	meclocycline - MCF7	0.501	2	0.873	0.03284	0.0559	100
148	estropipate - MCF7	0.635	2	0.871	0.03386	0.0647	100
149	vorinostat - PC3	-0.614	2	-0.869	0.03388	0.1889	100
150	zuclopenthixol - MCF7	0.535	2	0.87	0.03412	0.0846	100
151	budesonide - MCF7	-0.606	2	-0.869	0.03436	0.0398	100
152	deferoxamine - MCF7	-0.496	5	-0.589	0.03446	0.0559	80
153	fenoprofen - MCF7	-0.546	3	-0.743	0.03477	0.0481	100
154	2-aminobenzenesulfonamide - MCF7	0.5	2	0.869	0.03515	0.0129	100
155	hydralazine - MCF7	-0.485	3	-0.741	0.03553	0.0466	100
156	amantadine - MCF7	0.547	2	0.867	0.0364	0.0667	100
157	pyrimethamine - PC3	-0.625	2	-0.864	0.03712	0.0265	100
158	chlorpromazine - MCF7	-0.448	11	-0.408	0.03742	0.1132	81
159	alpha-estradiol - HL60	-0.476	3	-0.736	0.03758	0.055	100
160	arcaine - MCF7	0.603	2	0.863	0.03783	0.0438	100
161	methacholine chloride - MCF7	-0.602	2	-0.861	0.03845	0.0778	100
162	miconazole - MCF7	-0.615	2	-0.86	0.03899	0.0776	100
163	baclofen - MCF7	0.453	2	0.861	0.03901	0.0247	100
164	blebbistatin - MCF7	-0.587	2	-0.859	0.03937	0.0608	100
165	ondansetron - MCF7	0.542	2	0.86	0.03976	0.0465	100
166	chlorzoxazone - MCF7	-0.61	2	-0.858	0.04036	0.0649	100
167	pyrimethamine - MCF7	-0.709	2	-0.857	0.04066	0.0473	100
168	cobalt chloride - MCF7	0.367	3	0.725	0.04082	0.0216	66
169	Prestwick-682 - MCF7	0.526	2	0.857	0.04119	0.0255	100
170	levopropoxyphene - MCF7	0.6	2	0.856	0.04173	0.1156	100
171	guanabenz - PC3	0.503	2	0.856	0.04179	0.0345	100
172	enoxacin - MCF7	-0.608	2	-0.855	0.04201	0.0465	100
173	sertaconazole - MCF7	-0.545	2	-0.854	0.04269	0.0902	100
174	proglumide - MCF7	0.481	2	0.853	0.04374	0.0122	100
175	ampicillin - MCF7	0.484	2	0.852	0.04404	0.0337	100
176	clorgiline - MCF7	-0.567	2	-0.851	0.04414	0.0815	100
177	buflomedil - MCF7	-0.548	2	-0.851	0.04449	0.0473	100
178	iproniazid - MCF7	0.433	2	0.851	0.04455	0.0732	100
179	nisoxetine - MCF7	-0.541	2	-0.849	0.04551	0.071	100
180	streptomycin - MCF7	0.587	2	0.848	0.04628	0.1006	100
181	procainamide - MCF7	-0.586	2	-0.848	0.0464	0.0667	100
182	corbadrine - MCF7	-0.638	2	-0.847	0.04688	0.0455	100
183	monocrotaline - MCF7	-0.556	2	-0.846	0.04797	0.0299	100
184	midodrine - MCF7	0.409	2	0.844	0.04903	0.0659	100
185	calcium folinate - PC3	0.422	2	0.844	0.04931	0.0926	100
186	N-acetyl-L-leucine - MCF7	-0.559	2	-0.842	0.04996	0.0503	100
